# Supplementary material for: Multivariate indicators of disease severity in COVID-19
Source: Sci Rep. 2023 Mar 29;13:5145. doi: 10.1038/s41598-023-31683-9 (PMC10054197; doi:10.1038/s41598-023-31683-9)
Supplement: Supplementary file 2 — Supplementary Table S1. [file 41598_2023_31683_MOESM2_ESM.xlsx]

## Sheet: Sheet1
Variable	Healthy controls				Moderate COVID-19				Severe COVID-19				Moderate/severe COVID-19
	Shapiro-Wilk		Skewness	Kurtosis	Shapiro-Wilk		Skewness	Kurtosis	Shapiro-Wilk		Skewness	Kurtosis	Shapiro-Wilk		Skewness	Kurtosis
	W	p-value			W	p-value			W	p-value			W	p-value
Neutrophils	0.947332	0.610073	0.146746	-1.05559	0.887458	0.261662	-0.615383	-1.2084	0.657777	1.24376e-05	-3.09001	11.8857	0.796717	0.000120137	-1.61934	2.02019
Neut_HLADR+	0.703007	0.000511324	2.2781	5.69594	0.822947	0.0685424	0.96696	-0.960298	0.783741	0.000499299	1.84601	3.20363	0.762043	3.22218e-05	1.72312	2.16984
Neut_Ki67+	0.783026	0.00562661	1.40192	0.824484	0.719083	0.00596667	2.12684	4.67111	0.741723	0.000131758	2.15665	5.15169	0.734483	1.2159e-05	2.1977	5.42326
Neutrophils_CD15MFI	0.661582	0.00015106	2.4884	6.65698	0.847687	0.117043	1.06283	-0.383819	0.731553	9.70444e-05	1.59071	1.33165	0.776778	5.56324e-05	1.38061	0.683245
Neut_CD16MFI	0.965682	0.839926	-0.515537	0.268463	0.977207	0.944918	0.0597048	1.02514	0.705064	4.49695e-05	2.23568	4.7676	0.832177	0.000521533	1.63454	2.54155
ImmatGran	0.751213	0.00215572	1.59634	1.41965	0.542647	5.58632e-05	2.58569	6.75054	0.67546	1.98678e-05	2.7118	8.6935	0.43811	4.18344e-09	4.23948	19.4677
ImmatGran_CD11c+	0.888971	0.135008	-0.345009	-1.67953	0.891404	0.282069	-0.207805	0.295982	0.913565	0.0745519	0.325087	-1.40049	0.932058	0.0776377	0.173615	-1.3075
ImmatGran_CD16+	0.825607	0.020439	-1.44171	1.85381	0.904675	0.360234	-0.7126	1.14768	0.904905	0.0510117	-0.661343	-0.813664	0.920435	0.0404446	-0.600373	-0.652904
ImmatGran_CD16MFI	0.839831	0.0314203	1.42908	1.89866	0.811803	0.053491	1.231	0.222606	0.818972	0.00168099	1.14836	0.164226	0.830795	0.000491244	1.20541	0.477801
ImmatGran_CD123+	0.941836	0.542316	0.804364	0.48637	0.586156	0.000186802	2.51795	6.45394	0.763448	0.000258607	1.29356	0.286803	0.718442	7.07472e-06	1.44401	0.628988
ImmatGran_Ki67+	0.620614	4.59763e-05	1.82136	1.92532	0.50163	1.73183e-05	2.62601	6.91869	0.465045	1.55865e-07	2.93377	8.03735	0.455457	6.1153e-09	3.05947	9.12665
Eosinophils	0.934824	0.461683	0.689901	0.493514	0.63759	0.000743108	2.44078	6.16509	0.509972	3.91758e-07	2.80663	7.51781	0.516764	2.50262e-08	2.97476	8.91079
Eosinophils_CD15MFI	0.903799	0.205582	1.02006	1.03018	0.974462	0.928598	0.223294	0.664263	0.866196	0.0100796	1.29922	1.56404	0.882513	0.00544565	1.30118	1.97639
Tcells	0.926839	0.379763	0.675612	-0.415032	0.888997	0.269473	1.04868	0.421248	0.906984	0.0558508	0.769975	-0.296769	0.722755	8.16929e-06	2.34179	6.06839
CD4	0.933359	0.445827	1.01422	1.09259	0.878812	0.221227	1.01061	0.290546	0.648318	9.73538e-06	3.12485	11.6066	0.702737	4.2333e-06	2.20401	4.9132
CD4_Naive	0.905989	0.218455	-1.07895	2.09808	0.975823	0.93692	0.0927683	-0.394759	0.955167	0.452341	0.59302	-0.187527	0.964621	0.467825	0.459573	-0.417989
CD4_CM	0.806144	0.0113326	-1.86409	3.92942	0.957585	0.797767	-0.663667	0.973294	0.912555	0.0713102	0.353614	-1.3322	0.955653	0.292941	0.185014	-1.07947
CD4_EM	0.894805	0.159574	0.429229	-1.37078	0.962488	0.839778	0.203725	-0.38748	0.886129	0.0228438	0.618929	-1.04257	0.860817	0.00190017	0.994409	-0.186426
CD4_EMRA	0.548127	5.82511e-06	2.96653	9.18512	0.873504	0.19914	0.577375	-1.67636	0.600917	3.0098e-06	2.25678	4.248	0.5267	3.17866e-08	2.74555	6.93338
CD4_TM	0.461348	5.21586e-07	3.19255	10.3693	0.932581	0.573057	-0.180665	-1.37346	0.920737	0.102375	0.848593	-0.00822462	0.94241	0.139719	0.709936	-0.0899478
CD4_Tregs	0.989631	0.99706	0.255485	-0.361475	0.903489	0.352633	0.701539	-1.07812	0.929144	0.148666	0.755726	-0.297877	0.931732	0.0762178	0.696502	-0.415172
cTfh	0.969412	0.880528	0.311642	0.0482049	0.948613	0.717054	0.0669365	-1.21401	0.926669	0.133204	0.583139	-0.537562	0.936014	0.097158	0.518639	-0.522648
CD4MEM_CD38+	0.753377	0.00230065	1.59177	1.37816	0.874203	0.201935	0.411198	-1.61494	0.756029	0.000204726	2.27234	6.35514	0.713839	6.0759e-06	2.62111	8.5551
CD4MEM_CD69+	0.743229	0.0016963	1.33827	0.345091	0.788248	0.0312823	1.95824	4.41021	0.719595	6.82517e-05	1.56177	1.50912	0.635934	5.59548e-07	2.0177	3.34834
CD4MEM_CXCR5+	0.975958	0.939552	-0.373609	1.08302	0.895336	0.303668	-1.0625	2.82759	0.792103	0.000660327	1.7633	2.9304	0.800523	0.000139753	1.88635	4.22851
CD4MEM_HLADR+	0.937412	0.490573	0.307452	-1.08768	0.862324	0.158805	0.961311	0.9569	0.868866	0.011223	1.36496	2.95403	0.846377	0.000977333	1.7054	4.32618
CD4MEM_CD38+HLADR+	0.905402	0.214936	0.732386	-0.631467	0.862919	0.160753	0.768736	-1.17916	0.876586	0.0153687	1.01492	0.21312	0.826845	0.000414549	1.40708	1.37611
CD4MEM_Ki67+	0.810166	0.012802	1.53961	2.03116	0.484357	1.04727e-05	2.6382	6.96907	0.565847	1.33015e-06	2.38588	4.82353	0.510555	2.15871e-08	2.8374	7.49032
CD4MEM_PD1+	0.983404	0.982112	-0.22997	-0.0713222	0.856148	0.13978	-0.707271	-1.24927	0.984258	0.976681	-0.277544	-0.277984	0.977665	0.806237	-0.069583	-0.453373
CD4CM_CD38+	0.839415	0.0310284	0.917251	-0.59938	0.913955	0.423933	-0.147489	-1.53664	0.719802	6.8664e-05	2.48366	7.39831	0.671491	1.59387e-06	2.85224	9.83627
CD4CM_CD69+	0.815446	0.0150237	1.10635	-0.204911	0.705787	0.00428627	2.26355	5.55348	0.653687	1.11823e-05	1.74556	1.99825	0.580028	1.21582e-07	2.21108	4.07208
CD4CM_CXCR5+	0.933449	0.446785	0.456207	0.518977	0.871464	0.191173	-1.46112	2.95186	0.849245	0.00517741	1.50535	2.46162	0.844006	0.000878507	1.59486	3.6722
CD4CM_HLADR+	0.936835	0.484038	0.460768	-0.411587	0.880282	0.227702	0.640694	-1.39631	0.664494	1.48352e-05	2.92503	10.1582	0.616111	3.20636e-07	3.37306	13.5782
CD4CM_CD38+HLADR+	0.880775	0.106431	1.4494	2.73176	0.928654	0.539512	0.526143	-0.981759	0.753923	0.00019171	2.17437	5.54861	0.692838	3.08727e-06	2.59117	7.89697
CD4CM_Ki67+	0.726663	0.00103337	1.99079	3.98749	0.483385	1.01786e-05	2.63934	6.97395	0.562224	1.22533e-06	2.35053	4.55047	0.507085	1.98856e-08	2.80837	7.19807
CD4CM_PD1+	0.9836	0.982851	-0.213125	-0.505788	0.870984	0.189338	-0.63604	-1.51907	0.986057	0.98726	0.00152592	-0.574505	0.978838	0.8352	0.195299	-0.462448
CD4EM_CD38+	0.617669	4.22335e-05	2.63114	7.27951	0.636671	0.000725306	2.43917	6.14691	0.8111	0.00127084	1.72762	4.05339	0.769119	4.17866e-05	1.92361	4.90708
CD4EM_CD69+	0.716656	0.000766887	1.87267	2.96788	0.826496	0.0741116	1.26743	0.360265	0.726743	8.4153e-05	1.77702	2.51455	0.634515	5.37363e-07	2.22106	4.50389
CD4EM_CXCR5+	0.386607	6.83853e-08	3.30378	10.9375	0.947705	0.708772	0.05628	-1.04827	0.402203	4.64596e-08	2.8622	6.9389	0.34098	5.70119e-10	3.41826	10.5364
CD4EM_HLADR+	0.820331	0.0174208	1.71445	3.36179	0.845222	0.111083	1.63314	3.08468	0.867759	0.0107331	1.10014	0.373836	0.8356	0.000605422	1.45651	1.58679
CD4EM_CD38+HLADR+	0.543774	5.15324e-06	2.94387	9.00769	0.631433	0.000631557	2.43483	6.10518	0.825148	0.00210098	1.29578	1.76349	0.792815	0.000103033	1.46365	2.13334
CD4EM_Ki67+	0.736632	0.00139211	1.66289	2.33882	0.559112	8.85843e-05	2.56421	6.65754	0.633115	6.61803e-06	2.00041	3.13751	0.559962	7.25127e-08	2.46337	5.45864
CD4EM_PD1+	0.705599	0.000552167	-1.73989	1.78515	0.864794	0.167035	-0.656413	-0.86835	0.940872	0.249046	-0.476958	-0.793051	0.946795	0.179076	-0.543757	-0.447018
CD4TM_CD38+	0.553934	6.86148e-06	2.93871	9.01066	0.813184	0.0551717	0.942269	-1.0441	0.838745	0.0034727	1.42662	1.63227	0.822034	0.000337921	1.64419	2.60004
CD4TM_CD69+	0.788374	0.00661493	1.12864	-0.24572	0.948876	0.719458	0.580994	-0.256229	0.708032	4.89254e-05	1.69083	1.81965	0.629093	4.60788e-07	2.13805	3.74206
CD4TM_CXCR5+	0.521057	2.72572e-06	3.09773	9.91285	0.928038	0.534337	1.08146	1.544	0.464493	1.54156e-07	2.81837	6.83604	0.426148	3.23429e-09	3.33286	10.2199
CD4TM_HLADR+	0.845909	0.0377374	-0.0910766	-2.01284	0.846852	0.114993	1.58197	3.11226	0.879849	0.0175819	1.05854	0.614878	0.856331	0.00154102	1.32543	1.51256
CD4TM_CD38+HLADR+	0.830026	0.0233642	0.844978	-0.932347	0.867933	0.178039	0.691011	-1.28721	0.847019	0.00475311	0.808408	-0.804265	0.798814	0.000130557	1.21454	0.21281
CD4TM_Ki67+	0.606833	3.09261e-05	2.68572	7.66422	0.473662	7.64742e-06	2.64274	6.98778	0.566327	1.34472e-06	2.03516	2.8835	0.524946	3.04654e-08	2.4217	4.90444
CD4TM_PD1+	0.850477	0.0432933	-0.698663	-1.25563	0.886817	0.258469	-0.776319	-1.06759	0.902759	0.046469	-1.1978	1.32076	0.935955	0.0968312	-0.721323	-0.192345
cTfh_HLADR+	0.940402	0.52524	0.566354	0.484559	0.911419	0.405789	1.2898	2.00815	0.890979	0.0280313	1.01629	0.533924	0.883339	0.0056759	1.15367	1.00418
cTfh_CD38+HLADR+	0.904467	0.209436	0.590573	-0.82895	0.952581	0.753121	-0.500459	0.509481	0.766585	0.000285771	2.22099	5.90441	0.731136	1.08437e-05	2.59254	8.379
CD8	0.872844	0.0843182	0.647508	-1.27203	0.917098	0.447186	0.970907	0.329479	0.700355	3.93767e-05	2.62713	8.19736	0.810914	0.000212784	1.69172	2.71143
CD8_Naive	0.893643	0.154374	0.187578	-1.37965	0.981177	0.965055	-0.0364961	-0.930148	0.852944	0.00597393	1.00077	-0.204885	0.897461	0.0117068	0.853493	-0.234576
CD8_CM	0.938832	0.506872	-0.447087	-0.861929	0.863211	0.161718	1.175	0.251043	0.707811	4.86194e-05	2.16945	4.34631	0.767404	3.92212e-05	1.94715	3.56293
CD8_EM	0.881259	0.107945	0.900204	-0.222064	0.85765	0.14421	1.29901	1.52246	0.907385	0.0568392	0.913599	0.310336	0.912788	0.0265526	0.924654	0.249574
CD8_EMRA	0.810344	0.0128714	1.33403	0.696556	0.976312	0.939796	0.233318	-0.828529	0.896436	0.0353756	1.03954	0.898328	0.915943	0.0315585	1.06026	1.44874
CD8_TM	0.835833	0.027848	1.25145	0.526839	0.956461	0.787859	0.508623	-0.748902	0.963182	0.609173	0.504126	0.267412	0.965126	0.479575	0.470427	0.00259685
CD8_CD27+	0.861322	0.0598995	0.7316	-1.12539	0.960932	0.826692	0.0276064	-0.662791	0.803338	0.00096927	1.51577	1.70601	0.818637	0.000292982	1.68627	2.86922
CD8_CD27-	0.803104	0.0103351	1.07572	-0.287812	0.984138	0.977146	0.309121	0.323165	0.852629	0.00590123	0.591482	-1.25248	0.872603	0.00333879	0.8511	-0.510579
CD8_CXCR5+	0.76865	0.00364437	1.97248	5.65343	0.979623	0.957688	0.177749	-0.881136	0.857994	0.00727757	1.30998	1.49467	0.888092	0.00721776	1.14113	1.22204
CD8MEM_CD25+	0.776874	0.00467173	1.93214	4.1166	0.856668	0.141301	1.22544	0.863113	0.64327	8.55534e-06	2.0912	3.59981	0.723375	8.34078e-06	1.82046	2.63275
CD8MEM_CD38+	0.784651	0.00591022	1.59007	2.06372	0.807105	0.0481255	1.60162	2.28519	0.678805	2.17431e-05	2.20891	4.39598	0.644436	7.14523e-07	2.55852	6.50564
CD8MEM_CD69+	0.903755	0.205333	0.358722	-1.56753	0.651121	0.0010597	2.34947	5.68693	0.714186	5.83568e-05	1.61241	1.51153	0.662976	1.2331e-06	1.99933	3.19667
CD8MEM_CXCR5+	0.642936	8.77276e-05	2.73894	8.39215	0.932977	0.576492	0.0244106	-0.443258	0.662012	1.38967e-05	2.91987	10.5132	0.669462	1.49877e-06	3.16232	13.1191
CD8MEM_HLADR+	0.896585	0.167854	1.02991	1.47724	0.948201	0.713301	-0.200698	-1.57286	0.898353	0.0384131	0.534992	-0.988273	0.915818	0.031342	0.709765	-0.380199
CD8MEM_CD38+HLADR+	0.788287	0.00659764	1.30688	0.72729	0.833507	0.0863651	1.20603	0.200316	0.770619	0.000325238	1.20853	0.116146	0.772538	4.74512e-05	1.36356	0.788855
CD8MEM_Ki67+	0.848552	0.0408598	0.768377	-1.00075	0.608261	0.000340228	2.39161	5.82874	0.519413	4.78633e-07	2.63445	6.06089	0.451691	5.62775e-09	3.15226	9.27768
CD8MEM_PD1+	0.954911	0.707038	0.80462	1.20039	0.831528	0.0827287	1.54815	3.21279	0.960901	0.562011	0.472698	-0.283397	0.933954	0.0864378	0.651626	-0.206036
CD8CM_CD25+	0.869871	0.0772263	1.39663	1.73602	0.823358	0.0691675	0.785298	-1.44692	0.769969	0.000318504	1.50209	1.42516	0.779599	6.18982e-05	1.29514	0.45085
CD8CM_CD38+	0.670332	0.000195167	2.35302	5.99189	0.841999	0.103707	1.33417	1.29338	0.656031	1.18845e-05	2.25205	4.53638	0.606112	2.4374e-07	2.68117	7.00396
CD8CM_CD69+	0.449591	3.77874e-07	3.24412	10.6564	0.616405	0.000423338	2.42621	6.0333	0.678037	2.12966e-05	1.77095	2.34202	0.649688	8.32492e-07	2.0342	3.64531
CD8CM_CXCR5+	0.938346	0.50125	0.941138	0.660093	0.820061	0.0643048	1.75741	3.48032	0.689381	2.90187e-05	2.57813	8.02126	0.686508	2.53074e-06	2.85707	10.3392
CD8CM_HLADR+	0.881694	0.109322	0.384544	-1.55698	0.884135	0.245444	1.09488	1.32754	0.887749	0.0244542	0.693761	-0.474359	0.852401	0.00128547	1.13618	0.503808
CD8CM_CD38+DR+	0.858405	0.0549029	0.919743	-0.602233	0.812565	0.0544117	1.28498	0.988719	0.818723	0.00166602	1.18209	0.453652	0.778139	5.8567e-05	1.54118	1.71928
CD8CM_Ki67+	0.636931	7.36959e-05	2.67326	7.78332	0.694027	0.00318935	1.998	3.88218	0.549796	9.27508e-07	2.62686	6.10407	0.485861	1.21328e-08	3.12931	9.24921
CD8CM_PD1+	0.93161	0.427374	0.333577	-1.21793	0.899192	0.326119	-0.155304	-1.93807	0.983232	0.96872	0.354382	0.482027	0.974096	0.712125	0.506734	0.31971
CD8EM_CD25+	0.817848	0.0161585	1.20547	0.445726	0.595967	0.000244027	2.50009	6.37336	0.691695	3.0932e-05	1.96884	3.51371	0.680623	2.10814e-06	1.99366	3.4482
CD8EM_CD38+	0.806794	0.0115581	0.842997	-1.05723	0.752606	0.0135077	1.09534	-0.920811	0.667799	1.61913e-05	1.85679	2.28024	0.650127	8.43241e-07	2.166	3.92017
CD8EM_CD69+	0.891656	0.145842	1.02755	0.313065	0.669359	0.00170018	2.23423	5.14157	0.66102	1.35391e-05	1.77836	2.33813	0.585353	1.39819e-07	2.24461	4.45769
CD8EM_CXCR5+	0.91749	0.298289	0.98436	1.04576	0.762512	0.0171124	1.9419	3.85773	0.723506	7.65101e-05	2.1393	4.53475	0.688002	2.65178e-06	2.45666	6.44326
CD8EM_HLADR+	0.91472	0.277083	0.89783	1.015	0.85205	0.128314	0.754081	-1.16631	0.891398	0.0285333	0.866791	-0.206223	0.897646	0.0118207	0.920011	0.0603267
CD8EM_CD38+DR+	0.462428	5.37287e-07	3.21237	10.4877	0.755488	0.0144735	1.92544	3.73098	0.655323	1.16676e-05	2.16094	4.14545	0.665653	1.33615e-06	2.24329	4.80019
CD8EM_Ki67+	0.880001	0.10405	0.720019	-1.00873	0.815941	0.0586768	0.947147	-1.06252	0.517665	4.61124e-07	2.63362	6.00596	0.446171	4.98569e-09	3.15259	9.21624
CD8EM_PD1+	0.904464	0.20942	0.811757	-0.436118	0.938679	0.626854	0.374727	-0.666168	0.931996	0.168683	0.158317	-1.34336	0.929537	0.0673262	0.437113	-1.00477
CD8TM_CD25+	0.704185	0.000529501	2.03707	4.05465	0.908792	0.387575	0.117746	-1.97583	0.715003	5.97487e-05	1.64971	1.80542	0.769575	4.24986e-05	1.42153	1.0343
CD8TM_CD38+	0.811267	0.0132364	1.43538	1.63725	0.823273	0.069038	1.37435	1.14761	0.788733	0.000589609	1.64444	2.12497	0.761016	3.10393e-05	1.90536	3.43218
CD8TM_CD69+	0.916917	0.293791	0.198205	-1.5438	0.961024	0.827471	-0.229598	-1.10146	0.695778	3.46448e-05	1.8804	3.41725	0.622297	3.80746e-07	2.35878	5.75519
CD8TM_CXCR5+	0.589868	1.90278e-05	2.92154	9.12888	0.798383	0.0394811	1.83761	3.98513	0.823455	0.00197574	0.816149	-0.884897	0.854334	0.00140502	1.30557	1.83346
CD8TM_HLADR+	0.915544	0.283258	0.664446	-0.415917	0.958088	0.802172	-0.171525	-1.39587	0.848269	0.00498667	0.526048	-1.34231	0.867483	0.00260746	0.781412	-0.654882
CD8TM_CD38+DR+	0.791118	0.00718803	1.16158	-0.0932216	0.839603	0.0985153	1.45513	1.87381	0.80147	0.000908748	1.69975	3.17495	0.7846	7.49186e-05	1.86571	4.11609
CD8TM_Ki67+	0.877678	0.097206	0.709011	-0.958544	0.506015	1.96585e-05	2.62625	6.92106	0.50657	3.6469e-07	2.62306	5.96951	0.443358	4.68876e-09	3.13662	9.15636
CD8TM_PD1+	0.971233	0.898697	-0.0287283	-0.628243	0.976777	0.942485	0.396732	-0.287665	0.865433	0.00977639	-1.3527	1.58721	0.937231	0.10411	-0.725546	-0.233405
CD8_EMRA_CD25+	0.574357	1.22336e-05	2.75224	8.01104	0.841204	0.101956	1.37174	1.41857	0.338549	1.47841e-08	4.30289	18.8784	0.530119	3.45383e-08	2.80287	8.12967
CD8EMRA_CD27+	0.511664	2.09738e-06	3.07726	9.79388	0.922116	0.48601	0.618497	-0.980759	0.916071	0.0832692	0.502436	-0.319711	0.946667	0.177783	0.430326	-0.409124
CD8EMRA_CD25+CD27+	0.481529	9.09226e-07	3.05219	9.55654	0.850093	0.123143	1.42629	1.87224	0.614394	4.16608e-06	2.73386	8.08636	0.647905	7.9029e-07	2.55396	7.26104
CD8EMRA_CD27+CD38+	0.755832	0.00247693	1.3125	0.341326	0.733436	0.00849142	2.08252	4.48513	0.557236	1.09514e-06	2.61061	5.94775	0.508706	2.0662e-08	3.08188	8.93196
CD8EMRA_CD27+CD69+	0.803139	0.0103462	1.80338	3.36746	0.786974	0.0303741	0.880774	-1.31166	0.828398	0.00236568	1.03902	0.0761435	0.747309	1.89986e-05	1.47467	1.28842
CD8EMRA_CD27+CXCR5+	0.899942	0.18455	0.899008	1.27423	0.908268	0.384014	0.727206	-0.339038	0.686963	2.71527e-05	1.50382	0.920257	0.653328	9.26254e-07	1.91095	2.60287
CD8EMRA_CD27+DR+	0.873876	0.0869231	1.1719	1.23479	0.908183	0.383438	0.867413	-0.329352	0.849383	0.00520494	0.851902	-0.598231	0.83415	0.000568244	1.16603	0.327515
CD8EMRA_CD27+CD38+DR+	0.577106	1.32277e-05	2.92486	9.06419	0.820762	0.0653111	1.59701	2.6491	0.744945	0.000145346	1.99896	4.65573	0.684821	2.40114e-06	2.42112	6.91968
CD8EMRA_CD27+Ki67+	0.878362	0.0991752	0.733398	-0.923875	0.839032	0.0973135	1.27455	0.567255	0.418397	6.29524e-08	2.88787	7.19742	0.355509	7.58085e-10	3.44192	10.833
CD8EMRA_CD27-	0.796638	0.00849619	0.778159	-1.29987	0.964621	0.857259	0.622738	0.366557	0.890825	0.0278491	-0.0915664	-1.50755	0.927212	0.0590641	0.0564503	-1.30275
CD8EMRA_CD25+CD27-	0.535489	4.08308e-06	2.35799	5.10852	0.840587	0.100617	1.18585	0.388573	0.502583	3.35469e-07	2.45914	5.14488	0.616156	3.21035e-07	1.94208	2.85686
CD8EMRA_CD27-CD38+	0.784718	0.00592211	1.499	2.0412	0.814356	0.0566366	1.46793	1.72474	0.533136	6.43215e-07	2.65221	6.12257	0.545662	5.06278e-08	2.90619	8.04679
CD8EMRA_CD27-CD69+	0.723126	0.000929891	1.59055	1.23437	0.839497	0.0982898	1.27355	0.59639	0.705634	4.57027e-05	1.35778	0.341665	0.62751	4.40668e-07	1.8127	1.95377
CD8EMRA_CD27-CXCR5+	0.678021	0.000244588	2.27405	5.3797	0.771787	0.0213091	1.77595	3.08094	0.664672	1.49054e-05	2.24232	4.94943	0.679386	2.02919e-06	2.23217	5.11377
CD8EMRA_CD27-DR+	0.834276	0.0265677	1.2919	1.04126	0.921716	0.48284	0.258723	-1.68344	0.858222	0.00734318	1.1742	0.920115	0.893944	0.00974793	0.995774	0.607
CD8EMRA_CD27-CD38+DR+	0.522037	2.80139e-06	2.96874	9.16496	0.869193	0.182633	1.15399	1.02928	0.697532	3.6382e-05	1.98861	3.76275	0.746335	1.83579e-05	1.62097	1.99704
CD8EMRA_CD27-Ki67+	0.827581	0.0216981	0.5415	-1.61671	0.842044	0.103806	1.34134	0.996661	0.421995	6.73992e-08	2.83845	6.84211	0.359018	8.12618e-10	3.38794	10.3875
CD8EMRA_CD27-PD1+	0.914509	0.275519	0.761821	0.0309728	0.704245	0.00412398	2.12267	4.64261	0.856356	0.0068245	1.11578	0.211191	0.832138	0.000520643	1.2698	0.709233
CD8EMRA_CD38+	0.790563	0.00706817	1.0384	-0.495663	0.842968	0.105875	1.26866	1.14838	0.529074	5.89017e-07	2.67827	6.23271	0.511294	2.19689e-08	3.08567	8.98557
CD8EMRA_CD69+	0.755424	0.00244672	1.90629	3.42604	0.807316	0.0483547	1.32851	0.623127	0.758227	0.000219315	1.41754	1.03845	0.676414	1.85211e-06	1.86103	2.68074
CD8EMRA_CXCR5+	0.812445	0.0137177	1.72385	3.12484	0.739322	0.00980066	2.04965	4.63393	0.686445	2.677e-05	1.87302	2.55342	0.678626	1.98227e-06	2.2142	4.3961
CD8EMRA_HLADR+	0.821487	0.0180418	1.55823	2.37878	0.969641	0.895852	0.405954	-0.580869	0.849203	0.00516904	1.17071	0.962981	0.884371	0.00597828	1.11109	1.13446
CD8EMRA_CD38+HLADR+	0.483115	9.49934e-07	3.14518	10.1324	0.8996	0.328563	0.566979	-0.913139	0.73937	0.000122689	1.70814	2.73585	0.78032	6.36162e-05	1.52727	2.27979
CD8EMRA_Ki67+	0.857545	0.0535101	1.12265	0.173725	0.825114	0.071895	1.29599	0.503733	0.412467	5.62899e-08	2.88571	7.14317	0.350334	6.84578e-10	3.44041	10.7727
CD8EMRA_PD1+	0.851622	0.0448073	1.67278	3.34592	0.694132	0.00319786	2.19108	5.05015	0.891462	0.0286113	0.750306	-0.683052	0.861277	0.00194178	0.957417	-0.275623
Bcells	0.929312	0.403931	-0.762044	1.67922	0.948856	0.719278	0.365006	-1.23773	0.701113	4.02248e-05	2.85855	10.233	0.798823	0.000130602	1.54785	1.55955
CD21+CD27+CD38lo	0.964418	0.8253	0.338534	-0.0691461	0.868275	0.179277	-0.197143	-2.16499	0.78968	0.000608642	1.43645	1.03123	0.813216	0.000233914	1.54983	1.88174
CD21+CD27-CD38lo	0.921538	0.331658	-0.0662373	-1.50987	0.788982	0.0318174	0.612217	-2.0043	0.9376	0.215916	-0.960943	1.09166	0.891605	0.00863968	-0.729677	-0.655101
CD21-CD27+CD38lo	0.914072	0.27231	0.683821	-0.660858	0.854758	0.13579	0.139012	-2.01207	0.636627	7.22916e-06	2.52044	7.19135	0.565196	8.28563e-08	2.28677	4.33611
CD21-CD27-CD38lo	0.777729	0.00479389	1.13204	-0.314988	0.910355	0.398336	1.2541	2.2119	0.93455	0.188824	0.754009	-0.107399	0.890275	0.00806942	1.39126	2.79348
Plasmablast	0.786302	0.00621282	1.54286	1.55388	0.646857	0.000947923	2.2615	5.18498	0.880132	0.0177897	1.04126	0.202435	0.84147	0.000784431	1.13797	0.231164
CD21+CD27+Ki67+	0.725151	0.000987792	1.37365	0.360453	0.884783	0.24854	-0.53088	-1.47002	0.445924	1.06859e-07	3.96852	16.7651	0.583863	1.3444e-07	3.49263	14.6894
CD21+CD27-Ki67+	0.702891	0.000509569	1.52466	1.00864	0.885934	0.254116	1.14662	1.94207	0.758005	0.000217794	1.83928	3.46488	0.802401	0.000150663	1.63941	2.7469
CD21-CD27+Ki67+	0.781786	0.00541953	1.27268	0.18399	0.76905	0.0199779	1.8122	3.35532	0.365014	2.35819e-08	4.26972	18.6823	0.395138	1.68705e-09	4.58553	22.3249
CD21-CD27-Ki67+	0.757749	0.00262402	1.55788	1.62631	0.863659	0.163206	1.1816	1.46992	0.511052	4.00787e-07	3.57914	14.0202	0.544703	4.94342e-08	3.70341	15.8915
Bcells_HLADRMFI	0.88769	0.13011	0.324691	-1.27906	0.969855	0.897401	0.260981	-0.306405	0.947277	0.327636	0.654103	0.512401	0.959756	0.364892	0.644382	0.735859
Monocytes	0.895101	0.160925	0.8474	-0.441651	0.942735	0.663469	-0.142229	-0.558347	0.946235	0.31353	-0.318221	-0.862332	0.965337	0.484555	-0.27942	-0.851654
cMono	0.893327	0.152984	0.814503	-0.558298	0.915959	0.438666	-0.114777	-1.47785	0.896404	0.0353271	1.27371	1.81346	0.915751	0.0312275	1.16013	1.84911
iMono	0.822279	0.0184798	1.65655	3.07201	0.877735	0.216584	0.941786	-0.0842854	0.872622	0.0130683	0.665206	-1.06438	0.895908	0.0107949	0.631235	-0.972578
ncMono	0.762708	0.00304661	1.42402	0.849234	0.964629	0.857324	0.385421	-0.777563	0.873349	0.013461	1.25092	1.54296	0.901749	0.0146707	0.948257	0.32968
cMono/Mono	0.790175	0.00698557	-1.82484	3.26986	0.911852	0.408848	0.124567	-0.247963	0.862144	0.00857466	-1.45694	2.52708	0.908223	0.0207316	-1.15335	2.1154
tMono/Mono	0.720727	0.000865712	2.43583	6.81447	0.885833	0.253622	-1.13986	0.43564	0.907548	0.0572457	0.959047	0.365649	0.942033	0.13676	0.653975	0.177729
ncMono/Mono	0.902673	0.19923	1.09568	0.990584	0.86088	0.15416	1.23699	3.22812	0.708434	4.94892e-05	2.52472	7.42327	0.781402	6.62906e-05	2.13058	5.58109
Monocytes_CD16+	0.829951	0.0233109	1.62424	2.60234	0.964684	0.857771	0.3135	-0.235981	0.901691	0.0443673	0.647129	-0.881968	0.937182	0.103822	0.358864	-1.077
Mono_CD161+	0.714923	0.000728337	1.82028	2.43217	0.76168	0.0167775	1.93398	4.23628	0.657819	1.24511e-05	2.71936	8.37468	0.713781	6.06449e-06	2.37188	6.0433
Mono_CD14MFI	0.905151	0.213448	0.645034	-0.891046	0.909113	0.389767	0.913083	0.90884	0.807675	0.00112699	2.03001	6.67728	0.857703	0.00164251	1.62663	4.08752
Mono_CD16MFI	0.780768	0.00525519	1.55115	1.94241	0.931246	0.561542	0.987673	2.19125	0.858218	0.00734192	1.7741	4.59537	0.88635	0.00660693	1.43574	2.68778
Mono_HLADRMFI	0.807299	0.0117364	0.120359	-2.19655	0.851485	0.1268	1.16207	0.702482	0.913138	0.073164	0.384171	-0.832222	0.763763	3.43105e-05	2.11067	5.02554
NK	0.853146	0.0469038	0.73139	-1.0499	0.910302	0.397967	0.931508	1.18398	0.741529	0.000130982	2.57421	8.7679	0.869411	0.00286058	1.06424	0.170655
NK_CD56dimCD16+	0.950223	0.646811	0.777843	1.03727	0.843091	0.106154	1.68574	3.31416	0.574567	1.62341e-06	3.49426	13.9397	0.780622	6.43502e-05	2.16819	5.88651
NK_CD56hiCD16-	0.579187	1.40345e-05	2.94185	9.19437	0.967797	0.882146	-0.550113	0.092644	0.787877	0.00057296	1.30134	0.467564	0.86626	0.00245922	0.606716	-1.13698
NK_CD16+	0.737	0.00140752	-2.3487	6.48992	0.815049	0.0575197	-1.80946	4.03521	0.884282	0.0211428	-0.713903	-0.770521	0.858594	0.00171221	-1.0031	-0.111713
NK_CD25+	0.799796	0.00934922	1.65115	2.33241	0.547939	6.48232e-05	2.54658	6.56197	0.79736	0.000789303	1.38299	1.19101	0.506736	1.97228e-08	3.9567	17.7578
NK_CD27+	0.761581	0.0029449	2.03249	4.49002	0.704499	0.00415033	2.28007	5.58217	0.895127	0.0334481	1.01666	0.512462	0.870943	0.0030803	1.1763	0.674656
NK_CD38+	0.849948	0.0426106	-0.685454	-1.1675	0.889571	0.272431	1.22564	1.42025	0.884519	0.0213537	0.854998	-0.490008	0.897401	0.0116697	0.821399	-0.413919
NK_CD38+	0.713521	0.0006986	1.4028	0.491332	0.772934	0.0218919	1.01796	-1.01592	0.782595	0.000480718	1.65142	2.24898	0.699328	3.79471e-06	2.11076	4.1182
NK_CD38+CD161+	0.85304	0.0467551	1.32787	1.47994	0.955613	0.780333	0.364252	-1.14655	0.713339	5.69513e-05	1.456	0.539093	0.790233	9.31483e-05	1.10303	-0.321495
NK_HLADR+	0.876667	0.0943621	1.0149	0.0947694	0.901515	0.340252	-0.182523	-2.03482	0.868765	0.0111772	1.04033	0.153771	0.853411	0.00134651	1.28959	1.1308
NK_CD38+DR+	0.868666	0.0745181	0.837312	-0.633773	0.835667	0.0905027	0.451752	-2.23273	0.826912	0.0022405	1.27747	1.2513	0.844316	0.000890778	1.13881	0.896546
NK_Ki67+	0.658835	0.000139406	2.19451	4.73268	0.790547	0.0329866	1.81507	3.42617	0.397356	4.24651e-08	4.17373	18.0671	0.343996	6.04647e-10	4.82494	24.2235
NK_PD1+	0.707552	0.000585109	1.62032	1.3108	0.627181	0.000564215	2.44457	6.1635	0.319667	1.06745e-08	4.38573	19.4492	0.273269	1.59419e-10	5.08456	26.1806
NK_CD16MFI	0.876691	0.0944287	0.517739	-1.14659	0.953119	0.757982	0.459374	-0.748455	0.854933	0.0064551	1.55248	2.54337	0.891206	0.00846397	1.05151	0.366135
MAIT	0.790137	0.00697757	2.02347	4.84727	0.850816	0.12503	1.09892	-0.162273	0.568182	1.4027e-06	3.08171	10.4023	0.630833	4.84019e-07	2.33244	5.03402
CD8MAIT_CD25+	0.792743	0.00755055	1.32369	0.647389	0.794038	0.0357445	1.79964	3.27007	0.471661	1.77964e-07	3.44998	12.6989	0.610621	2.75674e-07	2.4887	5.95635
CD8MAIT_CD38+	0.813457	0.014145	1.42484	1.17347	0.651366	0.00106648	2.26338	5.20719	0.729112	9.0257e-05	1.71247	1.83386	0.705702	4.6587e-06	1.71902	1.70529
CD8MAIT_CD69+	0.902709	0.199429	0.851523	0.334635	0.825581	0.072636	1.50589	1.73713	0.836631	0.00320837	0.863877	-0.672869	0.8159	0.000261396	1.11728	0.0456826
CD8MAIT_CXCR5+	0.895072	0.160789	0.841698	3.18664	0.629795	0.000604739	2.29611	5.35419	0.49933	3.13469e-07	3.5403	13.581	0.545195	5.00431e-08	3.01894	9.4024
CD8MAIT_DR+	0.880589	0.105852	0.715484	-1.02382	0.756554	0.014847	1.98689	4.05238	0.746456	0.000152228	1.81914	2.85776	0.751941	2.23899e-05	1.79118	2.65019
CD8MAIT_CD38+DR+	0.699977	0.000467434	2.30549	5.74402	0.557862	8.55517e-05	2.56837	6.67308	0.62136	4.94136e-06	2.49559	6.10882	0.608297	2.58699e-07	2.35223	4.84447
CD8MAIT_Ki67+	0.906396	0.220929	1.00244	0.977521	0.781297	0.0266236	0.560149	-2.13239	0.507955	3.75462e-07	2.69642	6.27815	0.440949	4.44924e-09	3.21498	9.54775
CD8MAIT_PD1+	0.941944	0.543609	0.421547	-0.723181	0.928985	0.542299	0.139429	-0.802632	0.953128	0.417079	-0.196498	0.255113	0.95811	0.334427	-0.131803	-0.275292
ILC	0.88064	0.106011	0.527891	-1.23406	0.945494	0.688588	0.648725	-0.528347	0.868179	0.0109161	1.32421	1.47835	0.857373	0.00161746	1.4464	1.92338
DC	0.945423	0.586178	0.887707	1.23466	0.898886	0.324288	0.699211	1.3951	0.873117	0.0133344	0.790456	-0.604135	0.903683	0.0162565	0.784848	0.112073
DC_HLADRMFI	0.916522	0.290732	0.468767	-0.818914	0.922842	0.491796	0.967857	1.2238	0.877054	0.0156669	0.921234	-0.345542	0.908329	0.0208508	0.998645	0.391139
cDC	0.948128	0.62013	0.680175	0.355422	0.851193	0.126026	1.33091	1.17046	0.721665	7.24983e-05	2.40989	6.87575	0.766905	3.85049e-05	1.85015	3.15077
cDCHLADRMFI	0.909222	0.238766	0.732258	-0.0213681	0.874669	0.203819	1.05349	0.269146	0.83944	0.00356463	1.26276	1.31738	0.864933	0.00230845	1.13469	0.626682
pDC	0.679177	0.000253046	2.60882	7.59642	0.832053	0.0836805	0.878799	-0.987829	0.462152	1.4713e-07	3.98661	16.9043	0.557751	6.8561e-08	3.82131	16.8981
pDCHLADRMFI	0.893955	0.155754	0.571879	-1.04313	0.981381	0.965969	0.339097	-0.080913	0.938773	0.227286	0.153991	-0.233381	0.955279	0.287029	0.196503	0.0841665
