# Supplementary material for: Multivariate indicators of disease severity in COVID-19
Source: Sci Rep. 2023 Mar 29;13:5145. doi: 10.1038/s41598-023-31683-9 (PMC10054197; doi:10.1038/s41598-023-31683-9)
Supplement: Supplementary file 3 — Supplementary Table S2. [file 41598_2023_31683_MOESM3_ESM.xlsx]

## Sheet: Sheet1
Variables	Neutrophils	Neut_HLADR+	Neut_Ki67+	Neutrophils_CD15MFI	Neut_CD16MFI	ImmatGran	ImmatGran_CD11c+	ImmatGran_CD16+	ImmatGran_CD16MFI	ImmatGran_CD123+	ImmatGran_Ki67+	Eosinophils	Eosinophils_CD15MFI	Tcells	CD4	CD4_Naive	CD4_CM	CD4_EM	CD4_EMRA	CD4_TM	CD4_Tregs	cTfh	CD4MEM_CD38+	CD4MEM_CD69+	CD4MEM_CXCR5+	CD4MEM_HLADR+	CD4MEM_CD38+HLADR+	CD4MEM_Ki67+	CD4MEM_PD1+	CD4CM_CD38+	CD4CM_CD69+	CD4CM_CXCR5+	CD4CM_HLADR+	CD4CM_CD38+HLADR+	CD4CM_Ki67+	CD4CM_PD1+	CD4EM_CD38+	CD4EM_CD69+	CD4EM_CXCR5+	CD4EM_HLADR+	CD4EM_CD38+HLADR+	CD4EM_Ki67+	CD4EM_PD1+	CD4TM_CD38+	CD4TM_CD69+	CD4TM_CXCR5+	CD4TM_HLADR+	CD4TM_CD38+HLADR+	CD4TM_Ki67+
Neutrophils	1	-0.186593	0.126379	-0.165649	-0.0166278	0.249821	-0.089936	-0.194383	-0.0188181	0.227833	-0.206955	0.00705153	0.206206	-0.655534	-0.500803	0.299764	0.326935	-0.337629	-0.552571	-0.161181	-0.117986	0.398066	0.140974	0.274085	0.184355	-0.222354	-0.110932	0.16442	0.0813064	-0.0585867	0.281382	0.0160379	-0.416722	-0.306902	0.152457	0.0611319	0.0663319	0.265452	-0.00807033	-0.113996	-0.197728	0.196878	0.209184	0.208962	0.208132	-0.0447223	-0.144236	-0.06869	0.192361
Neut_HLADR+	-0.186593	1	0.104386	-0.191152	0.0175133	-0.33194	-0.371182	-0.173352	0.0538339	0.128319	0.184103	-0.157889	-0.181423	0.116503	-0.0590433	0.0600934	0.176137	0.0588597	-0.0518808	-0.228245	0.0240766	0.3591	-0.123529	0.139884	0.0891151	0.146339	0.035165	-0.13068	0.283013	-0.12385	0.182743	0.143701	0.177729	0.0990756	-0.12686	0.292415	-0.0111534	0.0639898	-0.127519	0.0560024	-0.00630475	-0.123343	0.299472	-0.114092	0.066181	-0.0962637	0.151026	0.0101155	-0.113887
Neut_Ki67+	0.126379	0.104386	1	-0.0205589	0.123715	-0.0851754	-0.288524	-0.084183	-0.126027	0.0400827	-0.0802489	-0.0848932	0.046054	-0.0747041	-0.0834053	0.0783731	0.287348	-0.198204	-0.146896	-0.158819	0.00914369	0.033553	0.230675	0.474725	-0.143998	0.150114	0.396267	0.0260603	0.105129	0.131505	0.487343	-0.0705616	0.095185	0.356857	0.00568632	0.130364	0.438526	0.546936	-0.189931	0.172709	0.220373	0.0343489	0.130503	0.190541	0.293323	-0.176658	-0.0123293	0.00551156	0.115156
Neutrophils_CD15MFI	-0.165649	-0.191152	-0.0205589	1	0.298067	0.0668587	0.262233	0.152747	-0.131639	-0.0785114	-0.0916152	-0.0232363	0.490638	0.30515	0.356241	0.0446592	-0.0685965	0.143833	-0.039704	-0.0936117	-0.118938	-0.196744	0.152948	0.108399	0.0125468	-0.097577	-0.00245091	0.0757254	-0.107004	0.163244	0.0202936	0.29371	-0.0671879	-0.00617562	0.0464236	-0.149959	-0.0105209	0.113941	0.306315	-0.124848	-0.0390235	0.026597	-0.208305	0.0767058	0.114736	0.31944	-0.106	0.00508893	0.0399899
Neut_CD16MFI	-0.0166278	0.0175133	0.123715	0.298067	1	-0.062518	0.211425	0.0971533	-0.158768	-0.156132	-0.0910087	0.112286	0.242332	-0.0144638	0.350361	0.0717495	0.369763	0.000450642	-0.223592	-0.391309	-0.0882844	0.0499583	-0.0593722	0.0435514	-0.0780868	-0.0978409	-0.105805	-0.0934126	-0.0438764	-0.15423	0.00727318	-0.0503965	-0.0732889	-0.0946097	-0.100393	-0.132112	0.0480974	0.0352161	-0.0522701	-0.0430305	-0.079484	-0.0971799	-0.13547	-0.096779	-0.0404989	-0.04591	-0.0709601	-0.0844672	-0.084769
ImmatGran	0.249821	-0.33194	-0.0851754	0.0668587	-0.062518	1	0.415878	0.32306	-0.133889	-0.262559	-0.214706	-0.0158473	0.193205	-0.182427	-0.20579	-0.260353	0.193973	0.0347781	0.158066	0.0642663	0.0704278	-0.137545	-0.154744	0.00896631	-0.0751433	0.0677406	-0.116303	-0.075082	-0.156532	-0.136034	0.0281775	-0.0442318	-0.0271378	-0.0889634	-0.067951	-0.179222	-0.184491	-0.0431667	-0.0744939	-0.0103956	-0.203202	-0.0600132	-0.0926114	-0.102371	0.0402511	-0.0870778	0.144816	-0.0422182	-0.0654182
ImmatGran_CD11c+	-0.089936	-0.371182	-0.288524	0.262233	0.211425	0.415878	1	0.372786	-0.495215	-0.595	-0.166663	-0.0576434	0.177373	0.0958961	0.220058	-0.0208498	-0.103512	-0.0345587	0.229469	-0.0488465	-0.247656	-0.322598	-0.228875	0.0142182	-0.14735	-0.0306482	-0.208583	0.0238248	-0.23353	-0.134564	-0.0383658	-0.0771022	-0.0535355	-0.127512	-0.00518808	-0.340154	-0.289326	-0.0757144	0.0409234	0.0725221	-0.18629	-0.00032838	-0.225857	-0.208531	0.0823079	0.0373373	0.0184844	-0.0381054	-0.0318866
ImmatGran_CD16+	-0.194383	-0.173352	-0.084183	0.152747	0.0971533	0.32306	0.372786	1	0.205318	-0.4415	-0.598081	-0.0516889	0.063769	0.180414	0.124398	-0.0851692	-0.227341	0.182936	0.331572	-0.0211627	0.0343506	-0.0201644	-0.24267	-0.261811	-0.11137	0.263042	-0.0175439	-0.152076	-0.0854726	-0.160857	-0.280464	0.015531	0.202697	0.0465587	-0.16667	-0.176304	-0.117872	-0.31632	-0.0882524	0.166052	0.00588171	-0.235208	-0.121338	-0.256652	-0.114481	-0.0722539	0.248796	0.00563296	-0.161133
ImmatGran_CD16MFI	-0.0188181	0.0538339	-0.126027	-0.131639	-0.158768	-0.133889	-0.495215	0.205318	1	0.163974	-0.218605	0.00150343	-0.0853471	-0.127554	-0.250356	-0.0250508	-0.146667	0.0871769	0.201129	0.0639707	0.519556	0.300898	0.135639	-0.34387	0.0251996	0.341422	0.188687	-0.157029	0.258579	0.114002	-0.27797	0.0429473	0.332306	0.143819	-0.139989	0.326645	0.0783239	-0.3441	-0.0755342	0.131372	0.248622	-0.177077	0.158436	0.282006	-0.293479	-0.0678108	0.387635	0.370453	-0.112655
ImmatGran_CD123+	0.227833	0.128319	0.0400827	-0.0785114	-0.156132	-0.262559	-0.595	-0.4415	0.163974	1	0.231142	-0.127541	-0.0821283	-0.194244	-0.258659	0.220878	-0.072603	-0.167103	-0.21495	0.0508732	0.12267	0.10183	0.310805	0.0120605	0.317622	-0.22159	0.032313	0.169734	-0.0963043	0.253124	0.0237609	0.239934	-0.182872	-0.0427685	0.176199	-0.0543748	0.0548766	0.00393857	0.188093	-0.242089	-0.0206029	0.150691	-0.109732	0.214713	0.122859	0.161034	-0.231991	-0.0395248	0.176617
ImmatGran_Ki67+	-0.206955	0.184103	-0.0802489	-0.0916152	-0.0910087	-0.214706	-0.166663	-0.598081	-0.218605	0.231142	1	-0.150474	-0.0786781	0.119593	0.109798	-0.0489205	-0.00937444	0.0585968	-0.0402256	0.103048	-0.180882	-0.171291	-0.127721	-0.0760263	-0.049929	-0.272599	-0.218083	-0.071108	-0.125908	-0.113173	-0.0804644	-0.0370177	-0.171354	-0.164603	-0.0660039	-0.0936465	-0.119797	-0.0168879	-0.0351427	-0.209735	-0.194627	-0.0704306	-0.0595236	-0.134294	0.0373203	0.004346	-0.282836	-0.229674	-0.0739518
Eosinophils	0.00705153	-0.157889	-0.0848932	-0.0232363	0.112286	-0.0158473	-0.0576434	-0.0516889	0.00150343	-0.127541	-0.150474	1	-0.12416	-0.115948	-0.0785586	-0.180597	0.224322	0.227155	-0.152361	-0.0383068	0.263057	0.0752927	-0.201859	-0.190504	-0.114724	-0.145896	-0.171843	-0.176369	-0.0866121	-0.218487	-0.153432	-0.12635	-0.172463	-0.182967	-0.172998	-0.00689581	-0.158593	-0.218162	-0.096723	-0.0552621	-0.0516559	-0.192861	-0.232189	-0.242269	-0.104933	-0.0869348	-0.187082	-0.223857	-0.186063
Eosinophils_CD15MFI	0.206206	-0.181423	0.046054	0.490638	0.242332	0.193205	0.177373	0.063769	-0.0853471	-0.0821283	-0.0786781	-0.12416	1	0.0400766	0.234492	0.130403	0.20313	-0.0250187	-0.223699	-0.214664	-0.32198	-0.0372984	0.169392	0.0914418	-0.0220718	-0.1738	-0.0693049	-0.00633056	0.0364824	0.0587473	0.0972496	0.0604278	-0.172677	-0.0764336	-0.00572095	-0.0370341	0.104186	0.0847315	0.0362657	-0.233143	-0.203018	-0.0277771	0.0301975	0.136117	0.105501	0.0280536	-0.179922	-0.144757	0.0206612
Tcells	-0.655534	0.116503	-0.0747041	0.30515	-0.0144638	-0.182427	0.0958961	0.180414	-0.127554	-0.194244	0.119593	-0.115948	0.0400766	1	0.812604	-0.108354	-0.263243	0.309371	0.0738758	0.100666	-0.274778	-0.335483	-0.214029	-0.0898457	0.0540649	-0.221003	-0.228799	-0.0159453	-0.403014	-0.1179	-0.16345	0.285273	-0.167127	-0.182269	-0.00146153	-0.449542	-0.203561	-0.0859022	0.15666	-0.20465	-0.212897	-0.000826213	-0.441008	-0.267829	-0.0615192	0.212421	-0.206961	-0.175333	-0.0628415
CD4	-0.500803	-0.0590433	-0.0834053	0.356241	0.350361	-0.20579	0.220058	0.124398	-0.250356	-0.258659	0.109798	-0.0785586	0.234492	0.812604	1	0.0319597	-0.0567947	0.124701	-0.0747315	-0.0952311	-0.351896	-0.318948	-0.139369	-0.0583022	-0.0347857	-0.268648	-0.241331	-0.0602117	-0.391364	-0.144911	-0.121617	0.11414	-0.19631	-0.210844	-0.0702059	-0.466558	-0.0201455	-0.0395908	0.0986074	-0.178458	-0.162744	-0.0252391	-0.437469	-0.20418	-0.0642752	0.139889	-0.259453	-0.187421	-0.11772
CD4_Naive	0.299764	0.0600934	0.0783731	0.0446592	0.0717495	-0.260353	-0.0208498	-0.0851692	-0.0250508	0.220878	-0.0489205	-0.180597	0.130403	-0.108354	0.0319597	1	-0.114799	-0.703648	-0.401812	-0.491182	-0.18695	0.307648	0.230868	0.15587	0.125141	0.128764	0.216582	-0.116	-0.178068	0.030581	0.196982	0.0721017	-0.013001	0.085011	-0.137588	-0.136837	0.302539	0.12074	-0.131091	0.357926	0.261905	-0.0566323	-0.0700023	0.182531	0.155024	-0.139166	0.132785	0.267878	-0.0872218
CD4_CM	0.326935	0.176137	0.287348	-0.0685965	0.369763	0.193973	-0.103512	-0.227341	-0.146667	-0.072603	-0.00937444	0.224322	0.20313	-0.263243	-0.0567947	-0.114799	1	-0.0248848	-0.426702	-0.575302	0.162431	0.341178	0.00127414	0.220333	-0.000684548	0.0332496	0.0579988	-0.0833569	0.210639	-0.201897	0.259288	-0.0606066	-0.0575184	0.00841726	-0.0636459	0.12278	0.144143	0.197632	-0.212657	0.0571956	0.0244422	-0.0224924	0.217606	0.104444	0.13231	-0.197136	0.0554614	-0.0124833	0.0523292
CD4_EM	-0.337629	0.0588597	-0.198204	0.143833	0.000450642	0.0347781	-0.0345587	0.182936	0.0871769	-0.167103	0.0585968	0.227155	-0.0250187	0.309371	0.124701	-0.703648	-0.0248848	1	0.269787	0.139943	-0.0417671	-0.288519	-0.355454	-0.283233	-0.13528	-0.242349	-0.422894	-0.00392119	0.101504	-0.191212	-0.344391	0.0373322	-0.111578	-0.294423	0.0227785	0.0479857	-0.461063	-0.286976	0.112481	-0.462416	-0.45833	-0.0923757	-0.126036	-0.334552	-0.132957	0.137106	-0.210112	-0.394965	-0.0193919
CD4_EMRA	-0.552571	-0.0518808	-0.146896	-0.039704	-0.223592	0.158066	0.229469	0.331572	0.201129	-0.21495	-0.0402256	-0.152361	-0.223699	0.0738758	-0.0747315	-0.401812	-0.426702	0.269787	1	0.275336	0.236536	-0.375452	-0.124596	-0.26654	-0.350192	0.340458	0.138214	-0.21424	0.0587117	0.086592	-0.213904	-0.246416	0.540024	0.359404	-0.195133	0.14032	-0.0925359	-0.281642	-0.146053	0.121247	0.166076	-0.260228	-0.00278984	-0.120945	-0.169962	-0.162791	0.26655	0.0878526	-0.200049
CD4_TM	-0.161181	-0.228245	-0.158819	-0.0936117	-0.391309	0.0642663	-0.0488465	-0.0211627	0.0639707	0.0508732	0.103048	-0.0383068	-0.214664	0.100666	-0.0952311	-0.491182	-0.575302	0.139943	0.275336	1	0.0423491	-0.345676	0.00952736	-0.144506	-0.0654724	-0.205019	-0.12172	0.161024	-0.113639	0.19127	-0.143874	-0.098783	-0.139464	-0.116097	0.157651	-0.000298294	-0.168424	-0.0918092	0.188127	-0.273356	-0.154356	0.113457	-0.0359158	-0.0254996	-0.142707	0.169389	-0.205676	-0.0978092	0.0837252
CD4_Tregs	-0.117986	0.0240766	0.00914369	-0.118938	-0.0882844	0.0704278	-0.247656	0.0343506	0.519556	0.12267	-0.180882	0.263057	-0.32198	-0.274778	-0.351896	-0.18695	0.162431	-0.0417671	0.236536	0.0423491	1	0.287468	0.181331	-0.227322	-0.0633828	0.530399	0.44633	-0.170951	0.22434	0.167831	-0.128278	-0.0702653	0.499736	0.410337	-0.159973	0.353884	0.143873	-0.224859	-0.122489	0.332616	0.49527	-0.0938922	0.0963626	0.155631	-0.246924	-0.118972	0.448041	0.39686	-0.109996
cTfh	0.398066	0.3591	0.033553	-0.196744	0.0499583	-0.137545	-0.322598	-0.0201644	0.300898	0.10183	-0.171291	0.0752927	-0.0372984	-0.335483	-0.318948	0.307648	0.341178	-0.288519	-0.375452	-0.345676	0.287468	1	-0.0405281	0.0412911	0.382655	0.23827	0.0879018	-0.00620734	0.387953	-0.146992	0.0820458	0.278499	0.0628224	-0.0268694	0.00674073	0.377778	-0.0250394	-0.0503475	-0.0629025	0.308017	0.168776	0.0712637	0.393811	0.0533227	-0.00901456	-0.0230056	0.345331	0.312158	0.0392623
CD4MEM_CD38+	0.140974	-0.123529	0.230675	0.152948	-0.0593722	-0.154744	-0.228875	-0.24267	0.135639	0.310805	-0.127721	-0.201859	0.169392	-0.214029	-0.139369	0.230868	0.00127414	-0.355454	-0.124596	0.00952736	0.181331	-0.0405281	1	0.139554	0.372707	0.216167	0.696443	0.518557	0.227875	0.924186	0.140486	0.255658	0.201059	0.548229	0.530845	0.252496	0.54973	0.293316	0.44869	0.147412	0.495124	0.504343	0.197651	0.821365	0.0310302	0.391531	0.0441808	0.380453	0.551003
CD4MEM_CD69+	0.274085	0.139884	0.474725	0.108399	0.0435514	0.00896631	0.0142182	-0.261811	-0.34387	0.0120605	-0.0760263	-0.190504	0.0914418	-0.0898457	-0.0583022	0.15587	0.220333	-0.283233	-0.26654	-0.144506	-0.227322	0.0412911	0.139554	1	0.0671064	-0.0373078	0.191535	0.170648	0.0699562	0.0791717	0.955474	0.0393792	-0.0740668	0.151196	0.162031	0.0852627	0.405653	0.886314	0.0307981	0.168181	0.190168	0.21135	0.232027	0.270972	0.655527	0.0310629	-0.0120164	0.100426	0.162199
CD4MEM_CXCR5+	0.184355	0.0891151	-0.143998	0.0125468	-0.0780868	-0.0751433	-0.14735	-0.11137	0.0251996	0.317622	-0.049929	-0.114724	-0.0220718	0.0540649	-0.0347857	0.125141	-0.000684548	-0.13528	-0.350192	-0.0654724	-0.0633828	0.382655	0.372707	0.0671064	1	-0.0876576	0.0507104	0.77146	0.159469	0.463529	-0.0990323	0.895802	-0.168719	-0.05609	0.787608	-0.0274977	-0.108427	0.123448	0.80262	-0.0373437	-0.02265	0.743788	0.0944544	0.249659	0.0205385	0.817304	-0.0739721	0.0719742	0.591204
CD4MEM_HLADR+	-0.222354	0.146339	0.150114	-0.097577	-0.0978409	0.0677406	-0.0306482	0.263042	0.341422	-0.22159	-0.272599	-0.145896	-0.1738	-0.221003	-0.268648	0.128764	0.0332496	-0.242349	0.340458	-0.205019	0.530399	0.23827	0.216167	-0.0373078	-0.0876576	1	0.728723	-0.12082	0.47846	0.234699	0.0625344	-0.114775	0.91972	0.782396	-0.0988346	0.546598	0.259502	-0.086103	-0.215191	0.818399	0.675471	-0.094136	0.433937	0.29222	0.0178104	-0.220545	0.902149	0.699807	0.0341006
CD4MEM_CD38+HLADR+	-0.110932	0.035165	0.396267	-0.00245091	-0.105805	-0.116303	-0.208583	-0.0175439	0.188687	0.032313	-0.218083	-0.171843	-0.0693049	-0.228799	-0.241331	0.216582	0.0579988	-0.422894	0.138214	-0.12172	0.44633	0.0879018	0.696443	0.191535	0.0507104	0.728723	1	0.18827	0.392305	0.646014	0.254046	-0.0294735	0.710047	0.944139	0.206132	0.472865	0.645394	0.2657	0.0315154	0.596903	0.855998	0.217634	0.409365	0.647552	0.0658398	-0.0054571	0.527866	0.645085	0.355244
CD4MEM_Ki67+	0.16442	-0.13068	0.0260603	0.0757254	-0.0934126	-0.075082	0.0238248	-0.152076	-0.157029	0.169734	-0.071108	-0.176369	-0.00633056	-0.0159453	-0.0602117	-0.116	-0.0833569	-0.00392119	-0.21424	0.161024	-0.170951	-0.00620734	0.518557	0.170648	0.77146	-0.12082	0.18827	1	0.318095	0.670971	-0.0261415	0.669722	-0.121618	0.106702	0.984902	0.12441	-0.0533069	0.300639	0.894324	-0.149098	-0.0156088	0.926949	0.192302	0.420622	0.0480059	0.872934	-0.172762	0.0700165	0.853142
CD4MEM_PD1+	0.0813064	0.283013	0.105129	-0.107004	-0.0438764	-0.156532	-0.23353	-0.0854726	0.258579	-0.0963043	-0.125908	-0.0866121	0.0364824	-0.403014	-0.391364	-0.178068	0.210639	0.101504	0.0587117	-0.113639	0.22434	0.387953	0.227875	0.0699562	0.159469	0.47846	0.392305	0.318095	1	0.297395	0.0568066	0.0553102	0.526939	0.422058	0.307834	0.924543	0.152157	0.165096	0.180201	0.250838	0.341211	0.340962	0.853465	0.262279	-0.209855	0.163826	0.453167	0.381471	0.283014
CD4CM_CD38+	-0.0585867	-0.12385	0.131505	0.163244	-0.15423	-0.136034	-0.134564	-0.160857	0.114002	0.253124	-0.113173	-0.218487	0.0587473	-0.1179	-0.144911	0.030581	-0.201897	-0.191212	0.086592	0.19127	0.167831	-0.146992	0.924186	0.0791717	0.463529	0.234699	0.646014	0.670971	0.297395	1	0.0268779	0.375022	0.287507	0.574077	0.674492	0.287849	0.370357	0.23893	0.634995	0.105044	0.440624	0.612853	0.187788	0.731265	-0.0216909	0.58249	0.0648495	0.359406	0.621485
CD4CM_CD69+	0.281382	0.182743	0.487343	0.0202936	0.00727318	0.0281775	-0.0383658	-0.280464	-0.27797	0.0237609	-0.0804644	-0.153432	0.0972496	-0.16345	-0.121617	0.196982	0.259288	-0.344391	-0.213904	-0.143874	-0.128278	0.0820458	0.140486	0.955474	-0.0990323	0.0625344	0.254046	-0.0261415	0.0568066	0.0268779	1	-0.146658	0.00447888	0.213288	-0.0192752	0.152885	0.436886	0.789398	-0.193635	0.257031	0.248179	0.0214308	0.255835	0.311675	0.684171	-0.198158	0.0916667	0.18227	0.0642008
CD4CM_CXCR5+	0.0160379	0.143701	-0.0705616	0.29371	-0.0503965	-0.0442318	-0.0771022	0.015531	0.0429473	0.239934	-0.0370177	-0.12635	0.0604278	0.285273	0.11414	0.0721017	-0.0606066	0.0373322	-0.246416	-0.098783	-0.0702653	0.278499	0.255658	0.0393792	0.895802	-0.114775	-0.0294735	0.669722	0.0553102	0.375022	-0.146658	1	-0.17549	-0.102328	0.665464	-0.148671	-0.205804	0.0683238	0.796547	-0.101213	-0.109478	0.602194	-0.0463344	0.144761	0.0576556	0.838679	-0.0899534	0.0141993	0.488728
CD4CM_HLADR+	-0.416722	0.177729	0.095185	-0.0671879	-0.0732889	-0.0271378	-0.0535355	0.202697	0.332306	-0.182872	-0.171354	-0.172463	-0.172677	-0.167127	-0.19631	-0.013001	-0.0575184	-0.111578	0.540024	-0.139464	0.499736	0.0628224	0.201059	-0.0740668	-0.168719	0.91972	0.710047	-0.121618	0.526939	0.287507	0.00447888	-0.17549	1	0.844293	-0.10869	0.583831	0.290342	-0.0812696	-0.166748	0.649255	0.688062	-0.106091	0.433867	0.246637	-0.100531	-0.181548	0.809907	0.618615	-0.0163217
CD4CM_CD38+HLADR+	-0.306902	0.0990756	0.356857	-0.00617562	-0.0946097	-0.0889634	-0.127512	0.0465587	0.143819	-0.0427685	-0.164603	-0.182967	-0.0764336	-0.182269	-0.210844	0.085011	0.00841726	-0.294423	0.359404	-0.116097	0.410337	-0.0268694	0.548229	0.151196	-0.05609	0.782396	0.944139	0.106702	0.422058	0.574077	0.213288	-0.102328	0.844293	1	0.124955	0.492639	0.555202	0.198711	-0.0251457	0.599576	0.812523	0.105213	0.399427	0.518256	0.0676759	-0.0590001	0.574068	0.581232	0.260545
CD4CM_Ki67+	0.152457	-0.12686	0.00568632	0.0464236	-0.100393	-0.067951	-0.00518808	-0.16667	-0.139989	0.176199	-0.0660039	-0.172998	-0.00572095	-0.00146153	-0.0702059	-0.137588	-0.0636459	0.0227785	-0.195133	0.157651	-0.159973	0.00674073	0.530845	0.162031	0.787608	-0.0988346	0.206132	0.984902	0.307834	0.674492	-0.0192752	0.665464	-0.10869	0.124955	1	0.131688	-0.0601572	0.280423	0.873161	-0.136631	-0.014165	0.924863	0.202285	0.437928	0.065169	0.851075	-0.152836	0.0784773	0.881786
CD4CM_PD1+	0.0611319	0.292415	0.130364	-0.149959	-0.132112	-0.179222	-0.340154	-0.176304	0.326645	-0.0543748	-0.0936465	-0.00689581	-0.0370341	-0.449542	-0.466558	-0.136837	0.12278	0.0479857	0.14032	-0.000298294	0.353884	0.377778	0.252496	0.0852627	-0.0274977	0.546598	0.472865	0.12441	0.924543	0.287849	0.152885	-0.148671	0.583831	0.492639	0.131688	1	0.205015	0.15084	-0.010128	0.326624	0.421376	0.173669	0.796061	0.296981	-0.167329	-0.0355156	0.503005	0.450699	0.162753
CD4EM_CD38+	0.0663319	-0.0111534	0.438526	-0.0105209	0.0480974	-0.184491	-0.289326	-0.117872	0.0783239	0.0548766	-0.119797	-0.158593	0.104186	-0.203561	-0.0201455	0.302539	0.144143	-0.461063	-0.0925359	-0.168424	0.143873	-0.0250394	0.54973	0.405653	-0.108427	0.259502	0.645394	-0.0533069	0.152157	0.370357	0.436886	-0.205804	0.290342	0.555202	-0.0601572	0.205015	1	0.566943	-0.104626	0.334585	0.734412	0.0538074	0.349127	0.40596	0.00367256	-0.141694	0.0794915	0.216506	-0.0828721
CD4EM_CD69+	0.265452	0.0639898	0.546936	0.113941	0.0352161	-0.0431667	-0.0757144	-0.31632	-0.3441	0.00393857	-0.0168879	-0.218162	0.0847315	-0.0859022	-0.0395908	0.12074	0.197632	-0.286976	-0.281642	-0.0918092	-0.224859	-0.0503475	0.293316	0.886314	0.123448	-0.086103	0.2657	0.300639	0.165096	0.23893	0.789398	0.0683238	-0.0812696	0.198711	0.280423	0.15084	0.566943	1	0.190692	0.0688892	0.254296	0.391649	0.295625	0.231368	0.329084	0.17512	-0.159909	-0.0199287	0.158994
CD4EM_CXCR5+	-0.00807033	-0.127519	-0.189931	0.306315	-0.0522701	-0.0744939	0.0409234	-0.0882524	-0.0755342	0.188093	-0.0351427	-0.096723	0.0362657	0.15666	0.0986074	-0.131091	-0.212657	0.112481	-0.146053	0.188127	-0.122489	-0.0629025	0.44869	0.0307981	0.80262	-0.215191	0.0315154	0.894324	0.180201	0.634995	-0.193635	0.796547	-0.166748	-0.0251457	0.873161	-0.010128	-0.104626	0.190692	1	-0.244543	-0.0603847	0.826382	0.0145042	0.255035	-0.11054	0.991676	-0.24796	-0.0263785	0.624187
CD4EM_HLADR+	-0.113996	0.0560024	0.172709	-0.124848	-0.0430305	-0.0103956	0.0725221	0.166052	0.131372	-0.242089	-0.209735	-0.0552621	-0.233143	-0.20465	-0.178458	0.357926	0.0571956	-0.462416	0.121247	-0.273356	0.332616	0.308017	0.147412	0.168181	-0.0373437	0.818399	0.596903	-0.149098	0.250838	0.105044	0.257031	-0.101213	0.649255	0.599576	-0.136631	0.326624	0.334585	0.0688892	-0.244543	1	0.710932	-0.126023	0.344091	0.265262	0.209444	-0.239402	0.787916	0.683549	-0.0402183
CD4EM_CD38+HLADR+	-0.197728	-0.00630475	0.220373	-0.0390235	-0.079484	-0.203202	-0.18629	0.00588171	0.248622	-0.0206029	-0.194627	-0.0516559	-0.203018	-0.212897	-0.162744	0.261905	0.0244422	-0.45833	0.166076	-0.154356	0.49527	0.168776	0.495124	0.190168	-0.02265	0.675471	0.855998	-0.0156088	0.341211	0.440624	0.248179	-0.109478	0.688062	0.812523	-0.014165	0.421376	0.734412	0.254296	-0.0603847	0.710932	1	0.0600823	0.419843	0.466074	-0.0558652	-0.0837202	0.561278	0.672414	0.0332798
CD4EM_Ki67+	0.196878	-0.123343	0.0343489	0.026597	-0.0971799	-0.0600132	-0.00032838	-0.235208	-0.177077	0.150691	-0.0704306	-0.192861	-0.0277771	-0.000826213	-0.0252391	-0.0566323	-0.0224924	-0.0923757	-0.260228	0.113457	-0.0938922	0.0712637	0.504343	0.21135	0.743788	-0.094136	0.217634	0.926949	0.340962	0.612853	0.0214308	0.602194	-0.106091	0.105213	0.924863	0.173669	0.0538074	0.391649	0.826382	-0.126023	0.0600823	1	0.232114	0.347413	-0.0815226	0.799806	-0.154477	0.106333	0.751216
CD4EM_PD1+	0.209184	0.299472	0.130503	-0.208305	-0.13547	-0.0926114	-0.225857	-0.121338	0.158436	-0.109732	-0.0595236	-0.232189	0.0301975	-0.441008	-0.437469	-0.0700023	0.217606	-0.126036	-0.00278984	-0.0359158	0.0963626	0.393811	0.197651	0.232027	0.0944544	0.433937	0.409365	0.192302	0.853465	0.187788	0.255835	-0.0463344	0.433867	0.399427	0.202285	0.796061	0.349127	0.295625	0.0145042	0.344091	0.419843	0.232114	1	0.278744	-0.0762702	-0.00583798	0.433694	0.362929	0.213719
CD4TM_CD38+	0.208962	-0.114092	0.190541	0.0767058	-0.096779	-0.102371	-0.208531	-0.256652	0.282006	0.214713	-0.134294	-0.242269	0.136117	-0.267829	-0.20418	0.182531	0.104444	-0.334552	-0.120945	-0.0254996	0.155631	0.0533227	0.821365	0.270972	0.249659	0.29222	0.647552	0.420622	0.262279	0.731265	0.311675	0.144761	0.246637	0.518256	0.437928	0.296981	0.40596	0.231368	0.255035	0.265262	0.466074	0.347413	0.278744	1	0.306149	0.21459	0.284737	0.622267	0.625355
CD4TM_CD69+	0.208132	0.066181	0.293323	0.114736	-0.0404989	0.0402511	0.0823079	-0.114481	-0.293479	0.122859	0.0373203	-0.104933	0.105501	-0.0615192	-0.0642752	0.155024	0.13231	-0.132957	-0.169962	-0.142707	-0.246924	-0.00901456	0.0310302	0.655527	0.0205385	0.0178104	0.0658398	0.0480059	-0.209855	-0.0216909	0.684171	0.0576556	-0.100531	0.0676759	0.065169	-0.167329	0.00367256	0.329084	-0.11054	0.209444	-0.0558652	-0.0815226	-0.0762702	0.306149	1	-0.0923979	0.0426587	0.0647336	0.282811
CD4TM_CXCR5+	-0.0447223	-0.0962637	-0.176658	0.31944	-0.04591	-0.0870778	0.0373373	-0.0722539	-0.0678108	0.161034	0.004346	-0.0869348	0.0280536	0.212421	0.139889	-0.139166	-0.197136	0.137106	-0.162791	0.169389	-0.118972	-0.0230056	0.391531	0.0310629	0.817304	-0.220545	-0.0054571	0.872934	0.163826	0.58249	-0.198158	0.838679	-0.181548	-0.0590001	0.851075	-0.0355156	-0.141694	0.17512	0.991676	-0.239402	-0.0837202	0.799806	-0.00583798	0.21459	-0.0923979	1	-0.24224	-0.0362938	0.601612
CD4TM_HLADR+	-0.144236	0.151026	-0.0123293	-0.106	-0.0709601	0.144816	0.0184844	0.248796	0.387635	-0.231991	-0.282836	-0.187082	-0.179922	-0.206961	-0.259453	0.132785	0.0554614	-0.210112	0.26655	-0.205676	0.448041	0.345331	0.0441808	-0.0120164	-0.0739721	0.902149	0.527866	-0.172762	0.453167	0.0648495	0.0916667	-0.0899534	0.809907	0.574068	-0.152836	0.503005	0.0794915	-0.159909	-0.24796	0.787916	0.561278	-0.154477	0.433694	0.284737	0.0426587	-0.24224	1	0.827626	-0.00254644
CD4TM_CD38+HLADR+	-0.06869	0.0101155	0.00551156	0.00508893	-0.0844672	-0.0422182	-0.0381054	0.00563296	0.370453	-0.0395248	-0.229674	-0.223857	-0.144757	-0.175333	-0.187421	0.267878	-0.0124833	-0.394965	0.0878526	-0.0978092	0.39686	0.312158	0.380453	0.100426	0.0719742	0.699807	0.645085	0.0700165	0.381471	0.359406	0.18227	0.0141993	0.618615	0.581232	0.0784773	0.450699	0.216506	-0.0199287	-0.0263785	0.683549	0.672414	0.106333	0.362929	0.622267	0.0647336	-0.0362938	0.827626	1	0.250288
CD4TM_Ki67+	0.192361	-0.113887	0.115156	0.0399899	-0.084769	-0.0654182	-0.0318866	-0.161133	-0.112655	0.176617	-0.0739518	-0.186063	0.0206612	-0.0628415	-0.11772	-0.0872218	0.0523292	-0.0193919	-0.200049	0.0837252	-0.109996	0.0392623	0.551003	0.162199	0.591204	0.0341006	0.355244	0.853142	0.283014	0.621485	0.0642008	0.488728	-0.0163217	0.260545	0.881786	0.162753	-0.0828721	0.158994	0.624187	-0.0402183	0.0332798	0.751216	0.213719	0.625355	0.282811	0.601612	-0.00254644	0.250288	1
CD4TM_PD1+	0.257846	0.282516	0.0432181	-0.199388	-0.0233081	-0.0684941	-0.249817	-0.153512	0.159985	-0.0050441	-0.103653	-0.0254882	0.0709727	-0.461977	-0.426949	-0.094435	0.411037	0.0732396	-0.12947	-0.284202	0.122994	0.551198	0.0806627	0.161731	0.190843	0.343047	0.257963	0.233957	0.880647	0.0843143	0.166864	0.04385	0.350145	0.266256	0.246245	0.79369	0.0766555	0.144516	0.0611454	0.231999	0.265114	0.280475	0.806297	0.23262	-0.0412476	0.0500072	0.431768	0.384664	0.288923
cTfh_HLADR+	0.187126	-0.017017	0.115858	-0.0742113	-0.0888191	0.238657	-0.0460131	0.240403	0.312205	-0.0765937	-0.330033	-0.0808256	-0.0319227	-0.125998	-0.213071	0.165639	0.11248	-0.222694	-0.0830003	-0.0993535	0.329825	0.235762	0.292056	-0.0504958	0.15675	0.563387	0.478143	0.088458	0.041585	0.22361	0.0339617	0.148446	0.343584	0.367105	0.11842	0.0895929	-0.0320897	-0.196096	-0.0643721	0.417122	0.216714	-0.00651423	0.0534256	0.477103	0.282387	-0.0618273	0.562968	0.517561	0.382681
cTfh_CD38+HLADR+	0.177	-0.0422145	0.232603	-0.00332569	-0.0746625	0.0653885	0.0119046	0.0903922	0.071971	0.0130545	-0.245724	-0.0577151	0.0103102	-0.108086	-0.197489	0.137172	0.109112	-0.216148	-0.110273	-0.0575299	0.149712	0.0649443	0.450516	0.120147	0.185945	0.352699	0.504187	0.264741	-0.0550962	0.389834	0.182622	0.166088	0.175994	0.399008	0.303379	-0.013564	0.00748543	-0.0377985	0.0482283	0.281645	0.166939	0.105547	-0.02185	0.616737	0.508563	0.0395656	0.285471	0.371575	0.605816
CD8	-0.535865	0.0679804	-0.0591669	0.275358	0.203422	-0.0641804	0.0395376	0.228676	-0.0512618	-0.143398	0.0519342	-0.0617391	0.134943	0.784149	0.71616	-0.31476	-0.095314	0.363538	0.0772351	0.189761	-0.154808	-0.321164	-0.142259	-0.104484	0.0074961	-0.260443	-0.224168	-0.0399121	-0.359629	-0.08843	-0.163609	0.199084	-0.18902	-0.189168	-0.0112866	-0.412999	-0.0703266	-0.104427	0.139874	-0.248326	-0.18239	-0.0148042	-0.350779	-0.211466	-0.0988467	0.175743	-0.220637	-0.166945	-0.0709776
CD8_Naive	0.363716	-0.11269	0.0631277	-0.0480451	0.00452521	-0.195945	-0.24398	-0.244154	0.0599429	0.434336	-0.0240242	-0.186944	-0.059124	-0.213441	-0.110132	0.696583	-0.0534753	-0.605552	-0.39718	-0.218065	-0.0878004	0.174231	0.349805	-0.0116122	0.227582	0.0337734	0.197026	0.0078802	-0.188312	0.169794	0.00810157	0.119345	-0.0738242	0.0268028	-0.00412201	-0.185899	0.317838	0.0521654	0.000560296	0.204373	0.248094	0.0146785	-0.0136482	0.276389	-0.022503	-0.0283261	0.0772454	0.242312	0.00830328
CD8_CM	0.35192	0.322875	0.376025	-0.0905253	0.158256	-0.0756043	-0.135499	-0.434063	-0.205971	-0.0769284	0.0701563	-0.122297	0.0460225	-0.284832	-0.145471	0.275352	0.44843	-0.346366	-0.358559	-0.343623	-0.0249916	0.213888	0.136201	0.542413	-0.165219	-0.00638479	0.188335	-0.118728	0.23565	-0.0518721	0.559102	-0.267236	-0.0229827	0.10631	-0.150764	0.292375	0.500264	0.666043	-0.228506	0.0911572	0.21486	0.0631739	0.33224	0.105336	-0.0102803	-0.251575	-0.0246506	0.0505954	-0.182206
CD8_EM	-0.475939	-0.00894252	-0.269303	0.164005	-0.0938991	0.0229566	0.152409	0.354974	0.21082	-0.324315	-0.0425661	0.119718	-0.0778619	0.348984	0.21668	-0.513591	-0.347914	0.587303	0.587518	0.36025	0.0848296	-0.310395	-0.275169	-0.310143	-0.345821	-0.100227	-0.199583	-0.166846	-0.0472601	-0.117398	-0.293245	-0.151363	0.0732743	-0.0656305	-0.145389	0.0141123	-0.290906	-0.336214	-0.0210094	-0.318917	-0.184526	-0.214986	-0.156142	-0.223774	-0.220271	-0.00138094	-0.100178	-0.172349	-0.122658
CD8_EMRA	-0.411623	0.155983	0.0161784	-0.0206133	0.0550095	0.11437	0.131457	0.22759	-0.0736396	-0.23057	0.0744028	0.311508	0.143065	0.216183	0.139301	-0.311585	0.181165	0.420929	0.223495	-0.153155	0.140571	-0.0291846	-0.328132	-0.127495	-0.144523	0.234263	-0.0801187	-0.239998	-0.00970455	-0.249714	-0.0684407	-0.0295715	0.205532	0.0886866	-0.19095	0.00203308	-0.282602	-0.313575	-0.208934	0.209487	-0.114444	-0.305183	-0.132976	-0.288506	0.2578	-0.160397	0.156983	-0.129472	-0.122546
CD8_TM	0.244747	-0.355256	-0.119217	0.0196576	-0.177233	0.336736	0.104501	0.0631246	0.0815008	0.113282	-0.0487566	-0.0913213	0.0323972	-0.234588	-0.249802	-0.262127	-0.119902	-0.053056	0.169706	0.482209	0.0808761	-0.115374	0.0775224	-0.093894	-0.158292	-0.12127	-0.0635874	0.0678658	-0.0182155	0.100369	-0.0291293	-0.241663	-0.136274	-0.110696	0.0571421	0.0663723	-0.224866	-0.117229	-0.0509599	-0.245385	-0.17834	0.0589032	-0.0267958	0.183524	0.0068482	-0.0900975	-0.0665882	0.0644619	0.178107
CD8_CD27+	-0.0176403	0.306617	-0.032799	-0.177623	0.089917	0.0546036	-0.280392	0.190977	0.335928	-0.0532569	-0.0435253	0.253762	-0.0848406	0.0114151	-0.0598481	-0.179886	0.192475	0.248927	-0.0491468	-0.0279986	0.395942	0.555949	-0.381469	-0.208087	0.0245982	0.194873	-0.173249	-0.306635	0.133766	-0.392064	-0.11381	0.0688514	0.0758529	-0.16769	-0.264791	0.205007	-0.305604	-0.34178	-0.248897	0.10173	-0.132853	-0.313831	0.0766792	-0.316052	-0.0185614	-0.179942	0.239139	-0.0540394	-0.2237
CD8_CD27-	-0.405362	0.265269	-0.0444897	-0.00660899	0.143608	0.022866	0.00791436	0.310604	0.153404	-0.267874	0.00169981	0.308686	0.0359882	0.173138	0.11544	-0.380921	0.165592	0.561904	0.243666	-0.142444	0.281038	0.103711	-0.392072	-0.264864	-0.181023	0.280905	-0.137122	-0.287069	0.15612	-0.305143	-0.206582	-0.0503213	0.276147	0.0302393	-0.247989	0.175705	-0.358523	-0.39912	-0.207859	0.12113	-0.167608	-0.357796	-0.0565172	-0.354184	0.0485119	-0.149909	0.214182	-0.149361	-0.200737
CD8_CXCR5+	0.166565	0.492116	0.379279	-0.16953	0.207963	-0.12738	-0.400863	-0.072496	0.108738	0.202655	-0.034121	-0.106195	-0.0879019	-0.252886	-0.207042	0.256765	0.20472	-0.0988675	-0.23255	-0.30423	-0.0454926	0.311713	0.0937528	0.257368	0.00318249	0.147453	0.153222	-0.143405	0.239907	-0.0197222	0.315491	-0.0407608	0.122741	0.12049	-0.157066	0.242331	0.290113	0.175428	-0.246893	0.0810319	0.110083	-0.148606	0.277432	0.126843	0.181032	-0.233072	0.148668	0.0883491	-0.0771378
CD8MEM_CD25+	0.272973	-0.124162	0.276026	0.0109317	0.00413652	0.238765	-0.0222661	-0.230206	-0.0141381	-0.11314	0.0285137	-0.121685	0.039131	-0.178436	-0.13209	0.136654	0.292057	-0.310413	-0.245112	-0.10313	0.172247	0.0237533	0.148971	0.541933	-0.14429	0.0627837	0.213041	-0.141035	0.0160757	-0.000119969	0.547043	-0.18895	-0.0116793	0.0921123	-0.15456	0.0865724	0.53168	0.643246	-0.147957	0.229651	0.359907	0.0109707	0.186933	0.163431	0.0198228	-0.152062	0.116657	0.217253	-0.243138
CD8MEM_CD38+	0.180152	-0.110893	-0.014466	0.112754	-0.0539977	-0.15885	-0.0956057	-0.202427	-0.0310835	0.331363	-0.0739763	-0.241491	0.049888	-0.00843587	-0.0137518	-0.00483222	-0.168562	-0.0623883	-0.239528	0.167797	-0.149032	-0.0528682	0.58177	0.22766	0.746072	-0.224803	0.128301	0.874062	0.263004	0.68566	0.0327854	0.642934	-0.18176	0.0181316	0.852287	0.0862893	0.174449	0.415406	0.883097	-0.227123	0.0545534	0.85802	0.184973	0.374613	-0.0880636	0.85334	-0.264783	0.0148329	0.59307
CD8MEM_CD69+	0.262054	0.272492	0.439686	0.0122261	-0.0194628	-0.0989937	-0.219799	-0.390391	-0.285016	0.241239	0.0903548	-0.196132	0.0335932	-0.111224	-0.0645096	0.367234	0.185094	-0.42669	-0.277334	-0.20582	-0.179441	-0.00947038	0.159537	0.829911	-0.0858913	-0.0700812	0.213166	-0.120988	-0.113456	0.00291344	0.849098	-0.125833	-0.0653155	0.162351	-0.127993	-0.0266771	0.5852	0.785849	-0.192408	0.104852	0.251136	-0.036148	0.146685	0.17331	0.505745	-0.208621	-0.109963	-0.0328415	-0.117069
CD8MEM_CXCR5+	0.199695	0.163073	0.556612	-0.099824	0.184786	-0.058068	-0.256329	-0.0293719	-0.00349641	-0.0684163	-0.0313718	-0.0804706	0.00176834	-0.197586	-0.142996	0.279676	0.183991	-0.257543	-0.258083	-0.214143	0.0611279	0.243904	0.209841	0.177133	-0.0637814	0.107143	0.285254	-0.138056	0.120678	0.0676085	0.189055	-0.110921	0.0558492	0.179857	-0.161441	0.150616	0.50348	0.365367	-0.209086	0.0580299	0.238372	-0.0218483	0.173491	-0.00912281	-0.169868	-0.201425	-0.0444214	-0.0549911	-0.198242
CD8MEM_HLADR+	0.212101	0.178938	0.294164	-0.108082	-0.161159	0.0823275	-0.154927	0.095168	0.205927	0.0124152	-0.275595	-0.165919	-0.0403668	-0.166159	-0.211511	0.427959	0.017223	-0.421889	-0.104228	-0.200423	0.119025	0.328316	0.0607372	0.477185	0.00563829	0.509087	0.322599	-0.230561	0.0971767	-0.054963	0.572649	-0.0104378	0.308096	0.256426	-0.210979	0.187337	0.35843	0.292855	-0.300558	0.618743	0.38008	-0.19293	0.286583	0.197413	0.4447	-0.279386	0.537747	0.422245	-0.156395
CD8MEM_CD38+HLADR+	0.316908	0.169228	0.384221	-0.0257923	-0.0738825	-0.178264	-0.287862	-0.207209	0.16259	0.238038	-0.200349	-0.204893	0.00489505	-0.169794	-0.181028	0.409483	0.0228284	-0.435381	-0.222686	-0.117243	0.111475	0.191008	0.241339	0.621174	-0.0446619	0.118336	0.306233	-0.0988906	0.148113	0.0797782	0.663497	-0.0793208	0.0702561	0.167116	-0.109874	0.227455	0.588258	0.609942	-0.165441	0.168556	0.38382	0.0400556	0.327615	0.244914	0.171366	-0.176362	0.123103	0.252601	-0.133353
CD8MEM_Ki67+	0.100916	-0.0983748	-0.0128344	0.0965126	-0.0810902	-0.0787806	-0.0108708	-0.171165	-0.145875	0.152035	-0.0520742	-0.133869	0.0142562	0.0405969	-0.00717937	-0.13315	-0.116825	0.0352305	-0.198736	0.169902	-0.196024	-0.0569229	0.488826	0.205251	0.776256	-0.200721	0.103044	0.938965	0.309269	0.654412	-0.0128331	0.676227	-0.157084	0.0395871	0.921046	0.116445	0.0442415	0.408057	0.931139	-0.201167	-0.00269447	0.904562	0.186266	0.292709	-0.0935512	0.909645	-0.256884	-0.0408793	0.652011
CD8MEM_PD1+	0.507904	0.067872	0.341124	-0.019344	0.00869318	-0.100768	-0.378952	-0.370059	0.0705192	0.220065	0.00934366	-0.123723	0.184718	-0.448309	-0.341312	0.297096	0.197848	-0.376117	-0.336919	-0.114938	-0.103906	0.290727	0.404049	0.21743	0.125864	0.0728615	0.294813	0.213157	0.539812	0.273034	0.229607	-0.0134415	0.0433382	0.160846	0.192654	0.539499	0.383703	0.428987	0.0726937	0.0231103	0.219801	0.302537	0.590876	0.307598	-0.17823	0.0316173	0.0386503	0.176523	0.169048
CD8CM_CD25+	0.124108	-0.188939	0.0579708	0.0827529	-0.133626	0.293535	0.130203	-0.0810317	0.0144428	-0.143767	0.116649	-0.00603702	0.0684615	-0.175344	-0.19042	-0.0448727	0.208452	0.0161387	-0.0183297	-0.106998	0.276701	0.0180829	-0.035885	0.356917	-0.182857	0.133404	0.0747288	-0.216472	0.0338663	-0.10216	0.372166	-0.133995	0.0505076	0.0287755	-0.223544	0.0899606	0.273604	0.327896	-0.158565	0.302286	0.281842	-0.132759	0.135173	0.0192506	0.176233	-0.140161	0.185293	0.167444	-0.287538
CD8CM_CD38+	0.0210474	-0.0472149	-0.0235707	0.124317	-0.174878	-0.133824	-0.072859	-0.151441	-0.0402192	0.263101	-0.0383384	-0.2384	0.0289091	0.0509003	-0.0463562	-0.078772	-0.305761	-0.0411778	-0.0797129	0.299073	-0.135894	-0.104973	0.564241	0.214014	0.737122	-0.12373	0.198845	0.877436	0.28803	0.742251	0.0303428	0.657381	-0.0499706	0.145497	0.861962	0.140451	0.123012	0.381972	0.8942	-0.185178	0.0802774	0.822138	0.213324	0.357213	-0.0512511	0.870808	-0.203983	0.0199548	0.610426
CD8CM_CD69+	0.0658656	0.307299	0.339043	-0.162168	-0.250202	-0.0960096	-0.225894	-0.230586	-0.195761	0.112125	-0.00235231	-0.164844	-0.091435	-0.0889038	-0.170159	0.0974749	-0.152882	-0.331418	0.00335706	0.299299	-0.0710178	-0.06677	0.163728	0.675944	-0.148006	0.0706214	0.304448	-0.0809893	-0.0155318	0.128148	0.745953	-0.235478	0.0861907	0.29465	-0.0699602	0.164459	0.503921	0.604555	-0.183777	0.162479	0.286775	-0.0316138	0.261571	0.156849	0.433922	-0.211112	-0.0159033	0.0284203	-0.0533192
CD8CM_CXCR5+	-0.0060429	0.281431	0.31072	-0.0795094	0.338181	-0.0533259	-0.2622	0.173119	0.241322	-0.0902061	-0.0214499	0.270265	0.0725747	-0.015761	-0.00969157	0.0214179	0.311976	-0.00966295	-0.183585	-0.227561	0.330502	0.501033	-0.105279	-0.117302	0.0668079	0.106956	0.041675	-0.217096	0.101867	-0.168367	-0.080607	0.105922	0.0470007	0.00631638	-0.215223	0.113915	0.0241662	-0.0620633	-0.1778	-0.00273638	0.0275283	-0.194816	0.00149315	-0.236939	-0.191868	-0.115548	0.0104045	-0.141841	-0.232888
CD8CM_HLADR+	-0.0729118	0.349978	0.255736	-0.0959256	-0.0817839	-0.0845494	-0.24119	0.140759	0.254539	0.0322289	-0.18311	-0.184632	0.000351554	-0.124295	-0.180578	0.373189	-0.0750952	-0.359074	0.13641	-0.223214	0.152808	0.291727	0.0632884	0.353405	-0.0543037	0.608611	0.481327	-0.265762	0.277759	0.0197667	0.455261	-0.0623921	0.586021	0.517107	-0.241171	0.358454	0.420774	0.215621	-0.31315	0.537636	0.524661	-0.252639	0.423605	0.139598	0.26277	-0.297414	0.575037	0.406174	-0.17082
CD8CM_CD38+DR+	0.0995606	0.290863	0.409315	0.00957533	-0.0933604	-0.133668	-0.206414	-0.0649822	0.0455844	0.141539	-0.13038	-0.233223	0.159774	-0.0977886	-0.165482	0.370186	-0.0502161	-0.380001	-0.0268359	-0.140427	-0.00769403	0.105088	0.168311	0.572998	-0.0987657	0.23779	0.380967	-0.151915	0.18707	0.0789503	0.637256	-0.0967454	0.260716	0.360765	-0.147649	0.251559	0.524663	0.520047	-0.235952	0.175336	0.358702	-0.0959978	0.378098	0.154687	0.261901	-0.238347	0.163772	0.14204	-0.118026
CD8CM_Ki67+	0.0817699	-0.098466	-0.039411	0.0907584	-0.131525	-0.0777418	0.0048499	-0.157466	-0.150664	0.151983	-0.0475211	-0.11909	0.0156838	0.0496092	-0.0357789	-0.164649	-0.170466	0.0488454	-0.171721	0.248339	-0.211996	-0.0692253	0.476542	0.193199	0.777353	-0.19648	0.0991886	0.952367	0.298143	0.662295	-0.0125045	0.678426	-0.158263	0.0437997	0.941142	0.116437	-0.0204393	0.357693	0.928465	-0.204637	-0.0334837	0.88746	0.190653	0.311206	-0.0340287	0.908638	-0.247554	-0.0324089	0.702572
CD8CM_PD1+	0.0832161	0.374416	0.293036	-0.136876	0.203386	-0.105022	-0.42317	-0.031355	0.153922	-0.0509092	-0.0520756	0.157604	0.164167	-0.261452	-0.189046	-0.0579977	0.354826	0.0903407	-0.0219897	-0.290818	0.0133928	0.239818	0.0376684	0.120532	-0.107241	0.199925	0.22718	-0.116883	0.582208	-0.034495	0.166627	-0.195441	0.283965	0.268723	-0.0878867	0.591895	0.346019	0.258059	-0.191977	0.00600161	0.190929	-0.0598778	0.554819	-0.0621297	-0.204297	-0.204643	0.0851268	-0.0867299	-0.108521
CD8EM_CD25+	0.307181	-0.123566	0.274549	0.0484168	0.0676028	0.309735	-0.0467308	-0.301093	-0.0716044	-0.02219	0.0958217	-0.125879	0.0510263	-0.190598	-0.115526	0.130576	0.328112	-0.379383	-0.284957	-0.0664251	0.103462	0.0275515	0.0990141	0.52707	-0.101724	0.00368917	0.123765	-0.131356	-0.0485284	-0.0365409	0.528495	-0.14884	-0.0533456	0.0310819	-0.143893	0.0158254	0.40915	0.621808	-0.119834	0.166255	0.244978	0.00406264	0.124256	0.139254	0.0378561	-0.124242	0.0989393	0.186857	-0.225855
CD8EM_CD38+	0.210619	-0.0855929	0.148417	0.0735238	-0.0822662	-0.167994	-0.200529	-0.210793	-0.0811584	0.323382	-0.0879667	-0.194194	0.0560452	-0.0506074	-0.0284059	0.0380063	-0.112626	-0.103318	-0.259985	0.121987	-0.124808	-0.0591099	0.629392	0.276887	0.649067	-0.193447	0.235587	0.789541	0.273165	0.679221	0.102467	0.537938	-0.156463	0.11	0.768155	0.129922	0.39177	0.524661	0.780713	-0.18887	0.163686	0.817099	0.242968	0.332004	-0.108164	0.744321	-0.324797	-0.07618	0.507877
CD8EM_CD69+	0.304938	0.12678	0.553099	-0.0362646	-0.0362896	-0.0672822	-0.276084	-0.405746	-0.254398	0.189073	0.150924	-0.191357	0.0282837	-0.140958	-0.0629147	0.319067	0.22511	-0.46287	-0.304509	-0.14667	-0.168295	-0.0506093	0.182092	0.714131	-0.123041	-0.0897435	0.210679	-0.117363	-0.0991585	0.00587995	0.717609	-0.180878	-0.0961246	0.141824	-0.12834	-0.0289568	0.656156	0.811068	-0.195003	0.0762157	0.248017	0.00259448	0.168118	0.121344	0.305694	-0.210814	-0.184668	-0.123207	-0.167081
CD8EM_CXCR5+	0.356431	0.175761	0.622239	-0.0564815	0.0186368	-0.0876344	-0.30434	-0.247161	-0.196492	0.160001	-0.136743	-0.0428284	0.0322813	-0.20578	-0.143042	0.247145	0.194184	-0.307486	-0.297957	-0.168839	-0.078656	0.108862	0.234864	0.723671	0.0349992	3.06414e-06	0.310783	0.112918	0.190868	0.105809	0.707718	-0.0313944	-0.0242153	0.220157	0.0968447	0.221964	0.617826	0.785059	-0.040797	0.0686812	0.266964	0.21542	0.347945	0.137641	0.290705	-0.0576285	-0.14351	-0.105743	0.0661892
CD8EM_HLADR+	0.271465	0.130699	0.403842	-0.136957	-0.246751	0.12365	-0.218414	0.0148319	0.0761341	0.00830093	-0.204443	-0.128103	-0.0494975	-0.196661	-0.205465	0.324773	0.119858	-0.363363	-0.136413	-0.185368	0.11142	0.24012	0.107413	0.517129	-0.0287331	0.41825	0.336239	-0.201034	0.0964548	-0.0313635	0.595386	-0.0485342	0.247541	0.260843	-0.187293	0.16967	0.50477	0.418892	-0.282512	0.505035	0.386761	-0.128663	0.332864	0.157085	0.422753	-0.267081	0.364794	0.224852	-0.155336
CD8EM_CD38+DR+	0.288722	0.139646	0.426163	-0.0853766	-0.171628	-0.176816	-0.373326	-0.199735	0.0377813	0.243928	-0.136936	-0.107626	-0.0558862	-0.155357	-0.131399	0.359256	0.0578391	-0.382635	-0.240761	-0.120166	0.0971766	0.117254	0.305118	0.558008	-0.0170892	0.0584854	0.355785	-0.0685579	0.0691567	0.128718	0.581338	-0.0695838	0.0216232	0.209386	-0.0815968	0.137346	0.754932	0.624799	-0.121868	0.127679	0.443946	0.0831156	0.285522	0.17806	0.153888	-0.136563	-0.0573557	0.0434478	-0.134053
CD8EM_Ki67+	0.0863488	-0.0900817	-0.0408717	0.084441	-0.107314	-0.0762763	-0.0311863	-0.174371	-0.135549	0.178502	-0.0446587	-0.113396	-0.00487204	0.0427827	-0.00181636	-0.1201	-0.138603	0.0310336	-0.188172	0.175037	-0.178955	-0.0653816	0.501056	0.186816	0.788485	-0.195542	0.0998762	0.922378	0.280275	0.666284	-0.0265382	0.683045	-0.152676	0.0383094	0.905498	0.0985464	0.0584324	0.388108	0.935153	-0.192196	0.00513033	0.891593	0.155227	0.283823	-0.0919361	0.91281	-0.264085	-0.0555916	0.622121
CD8EM_PD1+	0.56125	0.00529653	0.230513	-0.0382265	-0.00380668	-0.0662244	-0.262429	-0.503832	-0.0906106	0.206188	0.101674	-0.037771	0.142181	-0.543653	-0.403885	0.37383	0.233112	-0.444253	-0.37268	-0.185911	-0.113897	0.326241	0.321217	0.224841	0.142021	0.115313	0.244643	0.164903	0.45165	0.193286	0.248931	-0.0303054	0.0509812	0.129517	0.159346	0.476344	0.264145	0.371344	0.0250306	0.130481	0.185341	0.246224	0.514093	0.25959	-0.0325587	-0.0138326	0.104636	0.184754	0.153139
CD8TM_CD25+	-0.0307407	-0.274711	-0.215063	0.120085	-0.203244	0.246406	0.13381	-0.109227	0.0453148	-0.0409627	0.343677	0.0126344	-0.036513	0.0493355	0.000886233	-0.0810139	0.104855	0.0884111	-0.0777195	0.00661569	0.229417	-0.119908	-0.0719671	0.0636967	-0.0569291	-0.0220962	-0.0890326	-0.166005	-0.239524	-0.113128	0.0565894	0.0208776	-0.105597	-0.153721	-0.172252	-0.226325	0.0471164	0.0111427	-0.0384202	0.137053	0.11156	-0.156552	-0.143274	0.0212702	0.141111	0.00326089	0.0706755	0.110986	-0.206685
CD8TM_CD38+	0.118803	-0.0872171	-0.188777	0.159164	0.00539648	-0.14282	0.06673	-0.142307	0.0570105	0.276157	-0.149469	-0.231336	0.0581161	-0.00284043	0.00018705	-0.0244084	-0.170482	-0.0673181	-0.152583	0.163667	-0.0907311	0.0171589	0.436679	0.214065	0.684066	-0.164566	0.00078801	0.745573	0.265122	0.560835	0.0553572	0.609206	-0.130842	-0.0711773	0.726578	0.0867494	-0.00735567	0.263766	0.792913	-0.132691	0.0122943	0.712481	0.176746	0.370097	-0.0293447	0.775098	-0.0793277	0.186846	0.491359
CD8TM_CD69+	0.199902	0.105447	0.153187	0.0546373	0.0440604	-0.00683683	0.0887676	-0.352817	-0.208032	0.154051	0.0860935	-0.131756	-0.0165951	-0.0783353	-0.0198766	0.270145	0.206694	-0.396302	-0.205413	-0.169181	-0.104643	0.0515523	-0.0398606	0.738759	-0.0493747	-0.0242422	-0.0234987	-0.142361	-0.218076	-0.138917	0.777167	-0.0696091	-0.0930201	-0.0320999	-0.131751	-0.148262	0.140638	0.493715	-0.18761	0.273265	0.0909346	-0.11645	-0.0206626	0.225836	0.677831	-0.178316	0.118522	0.211096	-0.0685644
CD8TM_CXCR5+	-0.0456553	0.164299	0.0768615	-0.0499324	0.0498823	-0.0837161	-0.0491949	0.161548	0.17983	-0.163095	-0.0422843	0.196158	-0.167461	-0.018345	-0.0664143	-0.0692156	0.18989	0.141152	-0.0967615	-0.108618	0.316452	0.443575	-0.157464	-0.192631	0.0175548	0.147643	-0.0801612	-0.220963	0.10814	-0.184587	-0.14528	0.095059	0.0339127	-0.130244	-0.228983	0.0778685	-0.127815	-0.273101	-0.183004	0.11788	0.0226132	-0.209782	0.0736929	-0.150825	-0.0449665	-0.113613	0.158035	0.0469625	-0.192926
CD8TM_HLADR+	-0.0714135	0.222045	0.00580728	-0.070949	-0.111409	0.026528	-0.0331746	0.174872	0.381804	-0.0502724	-0.300229	-0.184394	-0.124444	-0.126427	-0.207232	0.281052	-0.0629022	-0.293857	0.160307	-0.166545	0.277739	0.33733	-0.0599111	0.248638	-0.063085	0.656486	0.293024	-0.294018	0.249696	-0.0707578	0.355539	-0.0551042	0.552991	0.323939	-0.278015	0.321604	0.127994	0.0118214	-0.296593	0.685745	0.439296	-0.282902	0.319615	0.188039	0.239588	-0.275601	0.803275	0.674925	-0.218048
CD8TM_CD38+DR+	0.135971	0.178224	0.0520278	0.0269477	-0.0288636	-0.116166	-0.00807543	-0.0920786	0.270509	0.121508	-0.238872	-0.152558	-0.0284443	-0.128421	-0.183106	0.279633	-0.0279334	-0.311112	-0.0278408	-0.0874114	0.194894	0.276769	-0.0220266	0.460544	-0.0626823	0.240469	0.0852689	-0.190499	0.175602	-0.0757037	0.533251	-0.0516267	0.18302	0.0461322	-0.194193	0.242145	0.109143	0.25144	-0.200579	0.311567	0.235313	-0.124338	0.246088	0.197312	0.2408	-0.189617	0.424242	0.490252	-0.180376
CD8TM_Ki67+	0.087588	-0.109439	-0.137884	0.123381	-0.0575919	-0.0691355	0.0766132	-0.171458	-0.124046	0.149236	-0.0578638	-0.120949	0.018699	0.0454948	-0.0132131	-0.160024	-0.118455	0.0534681	-0.184476	0.187577	-0.192136	-0.01416	0.409681	0.183288	0.784809	-0.217198	0.0125125	0.926004	0.305197	0.597249	-0.0259644	0.69	-0.176521	-0.0369114	0.911126	0.104759	-0.113902	0.311659	0.927474	-0.196097	-0.0635222	0.871418	0.167403	0.302487	-0.0568464	0.911298	-0.190553	0.0444188	0.665187
CD8TM_PD1+	0.148538	0.0963727	-0.291093	-0.0541808	0.0618003	-0.0269542	-0.0640748	-0.0778045	0.218897	0.0815418	-0.0510374	0.115466	0.0211471	-0.336621	-0.294453	-0.113264	0.188607	0.107122	-0.0478197	-0.0674029	0.0513473	0.398109	-0.105023	-0.183175	0.09458	0.146984	-0.0887478	0.091212	0.58939	-0.0617509	-0.145688	0.00427994	0.159285	-0.0643774	0.0927023	0.516044	-0.338801	-0.2874	0.0294983	0.0698926	-0.0128122	0.0815148	0.478046	0.11109	-0.140104	0.0210092	0.362791	0.386903	0.167051
CD8_EMRA_CD25+	0.123901	-0.385512	0.203036	0.260026	-0.0609341	0.674599	0.197232	0.247862	-0.203769	-0.243615	-0.17694	-0.0771786	0.280377	0.0563978	0.0880421	-0.0409534	0.0624775	-0.0140935	-0.0440469	0.0155212	-0.0208985	-0.298236	0.0502444	0.203087	-0.125132	0.0443195	0.0955021	-0.0452569	-0.188104	0.0224384	0.168975	-0.0487939	0.008989	0.0830406	-0.0551156	-0.185467	0.236574	0.32215	0.0180318	-0.039161	0.0207532	0.0239012	-0.132966	-0.077569	-0.0100642	0.0101902	-0.0170746	-0.143809	-0.123785
CD8EMRA_CD27+	-0.118281	0.0454827	-0.0947725	-0.2654	-0.351248	0.117348	-0.152341	0.0102678	0.158109	-0.0785811	0.0889886	0.0696468	-0.196415	0.0535132	-0.150567	-0.470801	-0.332937	0.149282	0.253199	0.814872	0.201857	-0.00546971	-0.212212	-0.0582583	-0.206391	-0.043498	-0.117185	-0.141648	-0.0214894	-0.106206	0.041695	-0.232832	-0.0493137	-0.105036	-0.115095	0.171788	-0.176313	-0.13587	-0.157987	-0.0866188	-0.105704	-0.142274	0.104614	-0.126962	-0.020458	-0.147293	0.00373098	-0.025826	-0.0936544
CD8EMRA_CD25+CD27+	0.0493567	-0.341203	-0.0494731	0.389085	-0.0197991	0.586042	0.191036	0.371214	-0.0247571	-0.31008	-0.169123	-0.107515	0.235032	0.15816	0.180988	0.063742	-0.106071	0.0339651	-0.0593131	-0.0044619	-0.100941	-0.0987622	-0.0830563	0.0532784	0.0195953	0.106773	-0.00947765	-0.0384869	-0.140559	-0.0679022	-0.0110965	0.151179	0.0433622	-0.0284027	-0.0561965	-0.166848	0.0558317	0.103955	0.118505	0.0829579	0.0175864	-0.0188704	-0.103274	-0.100548	-0.0514382	0.136551	0.18255	0.0634782	-0.128704
CD8EMRA_CD27+CD38+	0.0466498	-0.0894661	-0.162364	0.116905	-0.0945901	-0.119306	-0.0568458	-0.119588	0.0240972	0.24593	-0.0409883	-0.217041	-0.0196231	0.0425964	0.0167054	-0.112675	-0.244272	0.0862158	-0.0993928	0.199159	-0.112429	-0.0153066	0.476886	0.0243061	0.784615	-0.126278	0.0666125	0.893066	0.347927	0.662674	-0.177851	0.70711	-0.0605502	0.0140533	0.870522	0.159319	-0.0477014	0.200238	0.941213	-0.207276	-0.0156175	0.854242	0.172719	0.291884	-0.176616	0.921994	-0.146109	0.0504279	0.609208
CD8EMRA_CD27+CD69+	0.0955832	0.153685	0.391091	0.093447	-0.0743331	-0.0856868	-0.180512	-0.338109	-0.261842	0.315961	0.181467	-0.237283	0.0151924	-0.0175196	-0.0274578	0.292012	0.0734285	-0.292896	-0.154985	-0.158973	-0.125059	-0.207938	0.173151	0.772509	-0.134074	-0.0438217	0.250599	-0.116436	-0.220233	0.0613849	0.780812	-0.12311	-0.00778924	0.228843	-0.119769	-0.128439	0.536599	0.697047	-0.163583	0.0885308	0.27064	-0.0781466	-0.0138974	0.203019	0.589793	-0.175079	-0.0995816	-0.0113329	-0.0768123
CD8EMRA_CD27+CXCR5+	0.0375748	0.416161	0.0787915	-0.149141	0.127652	-0.163801	-0.408261	0.169077	0.381536	-0.0776587	-0.0861993	0.034209	-0.182478	-0.0561137	-0.0464677	0.0575772	0.0796952	0.134155	-0.115753	-0.131907	0.2282	0.528837	-0.210226	-0.190719	-0.0197902	0.173842	-0.0703268	-0.268105	0.27691	-0.256845	-0.143673	0.00316828	0.131381	-0.093223	-0.277807	0.318765	-0.0187182	-0.139187	-0.196139	0.0340716	-0.0112096	-0.251064	0.206422	-0.245234	-0.292113	-0.148172	0.185493	-0.0473138	-0.30945
CD8EMRA_CD27+DR+	-0.12784	0.268824	0.0899506	-0.105456	-0.0977421	0.0760038	-0.122916	0.223902	0.331211	-0.153631	-0.214412	-0.224971	-0.127023	-0.0977785	-0.119985	0.231806	-0.0679808	-0.199678	0.211319	-0.187349	0.196656	0.308326	-0.0659082	0.179223	-0.0802082	0.749087	0.356123	-0.273234	0.332745	-0.0599122	0.280095	-0.0746666	0.663915	0.418194	-0.257204	0.41129	0.16423	0.00152674	-0.299666	0.686737	0.421899	-0.269465	0.365804	0.130711	0.216886	-0.274396	0.816896	0.582644	-0.180835
CD8EMRA_CD27+CD38+DR+	-0.0129425	0.291979	0.0169877	-0.0880833	-0.0847268	-0.137947	-0.273388	0.0799911	0.47779	0.00715334	-0.1711	-0.229001	-0.149737	-0.08782	-0.0735953	0.163056	-0.168226	-0.0391494	0.175643	-0.0788995	0.242854	0.317739	-0.0745043	0.0736748	-0.0878881	0.471864	0.153955	-0.216077	0.439183	-0.0751121	0.140488	-0.0586589	0.489728	0.16529	-0.228013	0.49947	0.113689	-0.00558731	-0.193533	0.261314	0.236411	-0.133297	0.397051	0.0390259	-0.0753883	-0.175896	0.552396	0.404097	-0.218719
CD8EMRA_CD27+Ki67+	0.0524624	-0.114337	-0.161752	0.0963408	-0.0957247	-0.0654807	0.0258888	-0.127408	-0.103315	0.161602	-0.0373653	-0.100665	-0.023498	0.0746559	0.0171256	-0.18076	-0.159656	0.109531	-0.159916	0.200151	-0.179938	-0.0495347	0.425323	0.0793418	0.813688	-0.214455	0.0176664	0.940392	0.265275	0.621292	-0.139012	0.723233	-0.168589	-0.0298608	0.925089	0.0611816	-0.107358	0.237475	0.961731	-0.229605	-0.0782975	0.876859	0.110575	0.268744	-0.0973623	0.945975	-0.233529	-0.0308929	0.670281
CD8EMRA_CD27-	-0.5385	0.136653	-0.154179	0.0498754	0.113439	0.119445	0.266844	0.349071	-0.0545278	-0.407932	0.0602168	0.205866	0.045346	0.3542	0.260418	-0.566342	0.0455888	0.686053	0.377237	-0.0430572	-0.00467409	-0.197372	-0.42884	-0.160114	-0.0787532	0.0525914	-0.226484	-0.00434788	0.105747	-0.225426	-0.218099	0.0736939	0.164409	-0.00949505	0.0191735	0.00701063	-0.399941	-0.26411	0.0635943	-0.0847844	-0.244921	-0.0842218	-0.101061	-0.357963	0.0261448	0.112627	0.0337109	-0.217689	-0.00481745
CD8EMRA_CD25+CD27-	0.144782	-0.350909	0.235772	0.194931	0.0586262	0.491843	0.0227654	0.336304	0.0136501	-0.281334	-0.236636	0.0106357	0.223	-0.0106704	0.070525	0.133064	0.0176787	-0.122975	-0.119571	-0.0498888	0.0379414	0.000255696	0.0612731	0.101396	-0.0745686	0.146707	0.184691	-0.116127	-0.0917721	-0.0015242	0.0844026	-0.0306362	0.073938	0.121019	-0.126448	-0.0563077	0.33056	0.243036	-0.0375718	0.123673	0.200886	-0.046183	-0.053348	-0.068967	-0.14284	-0.029741	0.113154	0.021148	-0.196145
CD8EMRA_CD27-CD38+	0.135885	-0.164773	-0.0736633	0.112121	-0.0333858	-0.157832	-0.0599661	-0.167471	-0.0664963	0.325923	-0.0441586	-0.170377	0.0414733	-0.0153128	-0.00522959	-0.122746	-0.168455	0.0726493	-0.181475	0.197028	-0.185673	-0.0679481	0.505587	0.106794	0.745687	-0.257504	0.04845	0.920156	0.28544	0.651994	-0.0942781	0.649488	-0.198526	-0.0220204	0.90135	0.0867299	0.0125087	0.266505	0.916369	-0.259445	-0.0374691	0.858106	0.158465	0.334628	-0.0669703	0.887913	-0.288305	-0.0343226	0.67574
CD8EMRA_CD27-CD69+	0.158972	0.103094	0.217006	0.121869	-0.0542183	-0.0972462	-0.208277	-0.348691	-0.105506	0.360324	0.183018	-0.157061	-0.0775156	0.0154438	0.0146756	0.339975	0.0744349	-0.388559	-0.284975	-0.0985023	-0.0452957	-0.183976	0.133223	0.585353	-0.0860873	-0.133595	0.102308	-0.170612	-0.364591	-0.0166429	0.583265	-0.0738014	-0.141751	0.0222673	-0.186316	-0.286987	0.449801	0.558783	-0.133626	0.00736496	0.176971	-0.115499	-0.149854	0.159039	0.396534	-0.139394	-0.143993	-0.0246782	-0.190652
CD8EMRA_CD27-CXCR5+	0.214643	0.23621	0.255367	-0.0756534	0.126363	0.0396251	-0.127002	0.0230552	-0.0086566	0.290813	-0.137042	-0.03317	-0.0751703	-0.200101	-0.209843	0.163598	-0.0207216	-0.0652992	-0.057547	-0.0879435	-0.0208396	0.160537	-0.0345907	0.2685	0.0529601	0.10422	0.00987311	-0.0556634	-0.00210955	-0.0616609	0.328932	0.0745829	0.0524281	0.00892545	-0.0449711	0.0146954	-0.0627691	0.0232742	-0.157883	0.0135684	-0.113266	-0.118766	0.0579206	0.050564	0.488535	-0.146347	0.109847	-0.00718533	0.0935996
CD8EMRA_CD27-DR+	0.160231	0.0983243	0.253268	-0.0903298	-0.189153	0.193453	-0.00442071	0.122825	0.0687982	-0.100992	-0.240459	-0.033467	-0.0730639	-0.134544	-0.16106	0.160642	0.137163	-0.20786	-0.0346674	-0.157915	0.146651	0.219517	-0.0529165	0.450473	-0.036842	0.468233	0.187001	-0.20283	0.0377807	-0.123449	0.540053	-0.0225547	0.252697	0.170307	-0.180271	0.10704	0.161529	0.204811	-0.284819	0.576865	0.214108	-0.213138	0.175141	0.133589	0.61276	-0.251753	0.470007	0.270306	-0.0947475
CD8EMRA_CD27-CD38+DR+	0.257371	0.0997995	0.21275	-0.0706793	-0.14659	-0.255611	-0.234289	-0.18344	0.102585	0.213895	-0.172592	-0.0431149	-0.135053	-0.160771	-0.103092	0.235113	0.0481914	-0.240579	-0.150599	-0.0915923	0.0806807	0.2744	0.0414036	0.540783	-0.0449467	0.0659514	0.130983	-0.0852769	0.183734	-0.0663493	0.588355	-0.0711302	0.0402661	0.0388434	-0.0961113	0.224837	0.363276	0.385625	-0.165931	0.175389	0.317306	0.0132172	0.342856	0.196831	0.346555	-0.157911	0.14492	0.253055	-0.0416046
CD8EMRA_CD27-Ki67+	0.0659551	-0.115857	-0.118467	0.0917679	-0.111545	-0.0711586	-0.0114721	-0.146923	-0.0991486	0.186657	-0.0319989	-0.121327	-0.00265964	0.0561773	0.00510192	-0.156855	-0.161724	0.0751744	-0.16141	0.210743	-0.164483	-0.0571428	0.50034	0.0807182	0.809964	-0.198553	0.0747237	0.942933	0.269707	0.679409	-0.125804	0.710612	-0.156468	0.0148557	0.930898	0.0820518	-0.0409817	0.262405	0.959106	-0.219759	-0.0400863	0.884315	0.127661	0.309031	-0.107741	0.938659	-0.245925	-0.0299222	0.678157
CD8EMRA_CD27-PD1+	0.32619	-0.0589252	0.0485006	-0.00197184	0.0717796	-0.16488	-0.232486	-0.284173	0.218853	0.153068	0.148116	-0.134972	0.0152928	-0.355794	-0.248801	0.199038	0.0271552	-0.30892	-0.215345	0.0304336	-0.153975	0.297645	0.0607206	0.11163	0.100609	0.0606668	-0.0138113	0.0692015	0.376738	0.0245414	0.107618	-0.00261287	0.0385904	-0.071212	0.0529143	0.350994	0.0492305	0.169904	0.0227894	0.125658	0.101351	0.0697543	0.43877	0.201632	-0.0593833	0.0217323	0.212301	0.298537	0.020754
CD8EMRA_CD38+	0.123293	-0.166419	-0.105278	0.114723	-0.0467332	-0.13764	-0.0406006	-0.159101	-0.0775585	0.298504	-0.0332599	-0.187221	0.0403953	0.0142671	0.0246223	-0.099436	-0.182644	0.0523684	-0.193998	0.195447	-0.196034	-0.0660364	0.512833	0.0899769	0.770529	-0.251762	0.0492193	0.925105	0.263074	0.661713	-0.115658	0.670907	-0.197494	-0.0263234	0.905039	0.0633592	0.00996541	0.259598	0.934414	-0.254353	-0.0351571	0.872418	0.134626	0.329555	-0.0914216	0.907446	-0.278168	-0.0208517	0.667553
CD8EMRA_CD69+	0.166438	0.160723	0.292034	0.16121	-0.0346845	-0.0883094	-0.183461	-0.369401	-0.209141	0.333004	0.1551	-0.163659	-0.0087557	0.00885909	0.0196252	0.345719	0.0939129	-0.361869	-0.275558	-0.143318	-0.118269	-0.144138	0.135041	0.745248	-0.0839074	-0.137806	0.128373	-0.141349	-0.286756	-0.00580401	0.746474	-0.0627367	-0.130249	0.0653131	-0.154347	-0.202655	0.484004	0.672902	-0.128799	0.0266946	0.19877	-0.0822313	-0.066477	0.174291	0.514923	-0.133311	-0.141099	-0.0145713	-0.146634
CD8EMRA_CXCR5+	0.245797	0.232127	0.484867	-0.175699	0.0199522	-0.099545	-0.269452	-0.202428	-0.171782	0.221837	0.0462604	-0.125364	-0.0609187	-0.206047	-0.126577	0.28484	0.0753071	-0.246788	-0.154552	-0.175443	-0.0831486	0.129623	0.0955897	0.320062	-0.00567438	0.00181768	0.104547	-0.111168	0.00831065	-0.00103006	0.347773	-0.0418185	0.0214173	0.0774104	-0.12732	0.0258256	0.345666	0.340415	-0.194169	-0.060651	0.0414782	-0.0508365	0.126303	-0.0475297	0.181484	-0.189617	-0.118329	-0.209839	-0.13003
CD8EMRA_HLADR+	0.149491	0.151732	0.281399	-0.090206	-0.157337	0.210137	0.00869002	0.0894236	-0.0117641	-0.0572088	-0.241546	-0.0714205	-0.045957	-0.110152	-0.137924	0.234102	0.139465	-0.295232	-0.0677103	-0.186963	0.113273	0.210864	-0.0244827	0.519854	-0.0148342	0.459435	0.227214	-0.190247	-0.0038347	-0.101327	0.610893	-0.0171113	0.247937	0.212788	-0.167202	0.074862	0.197566	0.267444	-0.28431	0.578277	0.230003	-0.181313	0.138187	0.138829	0.641236	-0.257041	0.453325	0.27594	-0.0832616
CD8EMRA_CD38+HLADR+	0.282678	0.118876	0.213039	-0.0783964	-0.152049	-0.220647	-0.25652	-0.15709	0.127301	0.23051	-0.202593	-0.129061	-0.114673	-0.134903	-0.0765572	0.416228	-0.021971	-0.393781	-0.214466	-0.123316	0.0595641	0.325066	0.102435	0.539572	0.0017093	0.124874	0.208928	-0.0957759	0.136658	-0.0308785	0.591864	-0.0446059	0.0672945	0.0830645	-0.111683	0.200117	0.431887	0.39927	-0.17286	0.242449	0.379536	0.0388819	0.302541	0.229511	0.299172	-0.16915	0.214161	0.358291	-0.0629101
CD8EMRA_Ki67+	0.0544788	-0.114955	-0.151872	0.0916492	-0.0968066	-0.0666815	0.0214205	-0.124902	-0.101806	0.167786	-0.0343174	-0.115545	-0.0162224	0.0690611	0.0158397	-0.175471	-0.160253	0.0985182	-0.156867	0.201317	-0.177972	-0.0501822	0.443139	0.0776767	0.816301	-0.207267	0.031647	0.9432	0.265072	0.635946	-0.138478	0.722472	-0.16286	-0.0171953	0.928602	0.0616313	-0.0922491	0.239197	0.961048	-0.224406	-0.070195	0.87867	0.114527	0.279752	-0.0937912	0.94456	-0.234722	-0.031746	0.675536
CD8EMRA_PD1+	0.414973	-0.0249345	0.172148	0.037703	0.0584685	-0.169528	-0.268373	-0.360565	0.138806	0.196113	0.118612	-0.176614	0.0972722	-0.384539	-0.246086	0.278712	0.152749	-0.376783	-0.286052	-0.116448	-0.15989	0.314284	0.205481	0.245179	0.149024	0.0681708	0.0992313	0.156965	0.46344	0.122874	0.231518	0.02487	0.0381888	0.0141706	0.137458	0.432141	0.19824	0.364919	0.0742013	0.135353	0.168906	0.204384	0.508013	0.274737	-0.0525877	0.0605925	0.159236	0.282259	0.0887046
Bcells	-0.201811	0.410223	-0.0597242	0.0973301	-0.0315966	-0.123709	0.00727083	0.144253	-0.0968162	-0.104519	0.166133	-0.0407738	-0.275555	0.135455	-0.0998751	-0.216917	0.0273552	0.37618	0.0260582	0.0508107	0.0655992	0.149145	-0.272075	-0.163558	-0.0877066	-0.0733178	-0.209301	-0.193664	-0.00322449	-0.240704	-0.170914	0.0766864	-0.110169	-0.193712	-0.186307	-0.0368638	-0.184599	-0.178067	-0.088113	-0.0369958	-0.117986	-0.215872	0.0893732	-0.336357	-0.0755894	-0.0421973	-0.036291	-0.156104	-0.193848
CD21+CD27+CD38lo	-0.112722	-0.112593	0.164418	0.163702	0.169956	0.0792052	-0.0656695	-0.0475748	-0.151542	-0.101195	-0.137266	0.29184	0.176704	0.21105	0.213221	-0.19338	-0.0103019	0.277681	-0.104016	0.153179	-0.110943	-0.316801	0.296617	-0.124845	0.0152754	-0.274429	-0.00245346	0.15475	-0.0732657	0.303704	-0.161458	0.0415486	-0.20044	-0.0395993	0.161997	-0.0625599	0.134123	0.0677223	0.228813	-0.358292	-0.112844	0.231983	-0.19603	0.0154283	-0.330724	0.193382	-0.366569	-0.235505	0.0594007
CD21+CD27-CD38lo	-0.0108955	0.40763	-0.309562	-0.100828	-0.0411796	-0.170803	0.065261	-0.147607	-0.0504532	0.139887	0.426862	-0.253417	-0.181977	-0.126127	-0.208526	0.104395	-0.151539	-0.00113084	0.179979	-0.097438	-0.213489	0.260564	-0.360577	-0.146571	0.129435	-0.019746	-0.286544	0.00120023	0.120186	-0.246606	-0.17523	0.139887	0.0253694	-0.168373	-0.0157553	0.084677	-0.499975	-0.243818	0.00265177	0.00811038	-0.280766	-0.0868501	0.099315	-0.2307	0.0801287	0.0208282	0.082066	-0.0252488	-0.00344995
CD21-CD27+CD38lo	-0.0152801	-0.534246	0.0129107	0.0417135	-0.230795	0.075044	0.132948	0.214338	-0.0305665	-0.274751	-0.338898	0.236158	0.0365218	0.144153	0.232232	-0.101374	0.0408994	0.0863335	-0.0321688	0.0322064	0.0904606	-0.187637	0.112749	0.0267603	-0.114649	-0.0336089	0.0818484	-0.015704	-0.116712	0.0667533	0.0219455	-0.123074	-0.0612148	0.00905282	-0.0133538	-0.136053	0.300526	0.0992427	0.0153114	0.0389621	0.245568	0.0461352	-0.0886452	0.052624	-0.0651031	0.0148931	-0.0852968	-0.0382192	-0.0632146
CD21-CD27-CD38lo	-0.0242692	-0.105533	-0.0948378	-0.0442389	-0.00613637	0.515543	-0.019908	0.124203	-0.0326315	0.0273174	-0.0108736	0.146194	0.0819272	0.0961238	0.193418	-0.0882275	0.145323	-0.148652	-0.130535	0.161837	0.167168	0.0586866	-0.118978	0.0175829	0.0512318	0.0716994	-0.0771115	-0.171929	-0.24572	-0.155889	0.0894615	0.0117337	-0.0258438	-0.0841405	-0.152849	-0.197528	-0.00296565	-0.111981	-0.0994216	0.111462	-0.0161133	-0.102556	-0.15955	-0.0906022	0.115151	-0.0725928	0.132258	0.0458111	-0.151735
Plasmablast	0.147211	0.0276084	0.483681	0.0222834	0.227668	-0.184304	-0.183562	0.013091	0.276781	0.120389	-0.282146	-0.15544	0.0999328	-0.161645	-0.175909	0.185039	0.0983997	-0.239341	-0.120251	-0.0938951	0.23991	-0.0525998	0.332019	0.332655	-0.185587	0.245881	0.461111	-0.0260942	0.103588	0.195654	0.377376	-0.18486	0.201197	0.371294	-0.0161647	0.158264	0.436697	0.340362	-0.175786	0.151788	0.306548	-0.0456312	0.146163	0.387308	0.136118	-0.19646	0.165922	0.25033	0.110871
CD21+CD27+Ki67+	0.051845	0.043483	0.547242	-0.154929	0.166524	0.0636176	0.00303872	0.00855034	-0.103114	-0.0827824	-0.125335	-0.0627776	-0.0706797	-0.0115029	-0.0661685	-0.0560893	0.298259	0.0100215	-0.126908	-0.145424	0.0291481	-0.00993789	0.174427	0.177647	-0.0254342	0.153838	0.271697	0.112909	0.0256052	0.135771	0.211122	0.0435039	0.0836028	0.220658	0.115667	-0.0377431	0.0499033	0.0773881	-0.115846	0.113626	0.0948363	0.0228508	0.0427122	0.319142	0.304363	-0.0976256	0.190987	0.22379	0.337817
CD21+CD27-Ki67+	-0.0254245	0.0954225	0.526222	-0.154973	0.260899	0.102448	-0.0218972	0.0158153	-0.114325	-0.0745544	-0.0717459	-0.0221868	-0.0666779	0.0467429	0.0214235	-0.0249013	0.251345	-0.00136222	-0.119854	-0.147598	0.0436066	0.0424712	0.109484	0.0600641	0.0232531	0.085497	0.139164	0.0294584	-0.00721111	0.0942414	0.0755967	0.0989935	0.0475132	0.106036	0.0158331	-0.073595	0.0478497	0.051996	-0.0851704	0.0477903	0.0472308	0.0128522	-0.0515685	0.0879301	0.0433427	-0.0597298	0.119443	0.112936	0.0876216
CD21-CD27+Ki67+	0.121496	0.0728589	0.529139	-0.0853316	0.170807	0.0218299	-0.0136438	-0.0125123	-0.141643	-0.0676109	-0.0841859	-0.12664	0.00332184	-0.062615	-0.107915	-0.0655567	0.284486	0.0276492	-0.131941	-0.123812	-0.111873	0.00107598	0.166362	0.252284	-0.0107501	0.166154	0.292147	0.207686	0.102437	0.133834	0.286435	0.0324097	0.0886976	0.261324	0.225586	0.0533763	-0.0467126	0.101362	-0.0940566	0.107453	0.00210523	0.0440124	0.140188	0.409478	0.492701	-0.0820452	0.190093	0.210194	0.540105
CD21-CD27-Ki67+	0.120879	-0.0365258	0.468043	0.0141124	0.092795	-0.0704266	0.0951829	-0.00372701	-0.166333	-0.186701	-0.148548	-0.0849826	0.0728612	-0.0324216	-0.0803733	-0.0797918	0.280664	0.0129455	-0.15152	-0.100588	-0.128177	0.0145857	0.226628	0.363498	0.0031133	0.112104	0.308007	0.253889	0.148806	0.192826	0.381288	0.0331296	0.0357165	0.248921	0.272949	0.0874244	0.0424209	0.225592	-0.0327039	0.119857	0.100562	0.109378	0.214923	0.470773	0.502961	-0.0182964	0.140033	0.243181	0.546817
Bcells_HLADRMFI	0.0418289	0.136611	-0.05237	-0.135888	0.0458588	-0.0466264	0.102938	-0.0500049	-0.200532	-0.245452	-0.241368	0.141418	-0.129431	0.0544339	0.0419457	-0.0665953	0.360494	0.00668793	-0.271614	-0.267609	-0.0838476	0.104199	0.0876187	0.266244	0.341672	0.175817	0.162086	0.403829	0.381798	0.116089	0.183706	0.202622	0.096478	0.118685	0.420972	0.240882	0.0511933	0.30557	0.279213	0.236214	0.179337	0.458647	0.328932	0.110766	0.0267701	0.266651	0.203305	0.198201	0.336679
Monocytes	-0.082128	-0.0210581	-0.0392992	-0.145778	0.181215	-0.173655	0.0283073	0.11133	0.107115	-0.0852037	-0.0580212	-0.0389382	-0.387581	-0.0805308	-0.060368	-0.271223	-0.0825253	0.121666	0.0793	0.293718	0.0842957	0.0431546	0.130863	-0.167075	0.166667	-0.0607467	-0.0700232	0.216209	0.0897568	0.199034	-0.194222	0.0796263	-0.0652626	-0.101565	0.215387	0.0319447	-0.075576	-0.123865	0.190632	0.00646188	-0.0211882	0.110008	0.113042	0.120805	-0.182423	0.198487	-0.0195742	0.0470544	0.160468
cMono	-0.0919357	-0.0951771	-0.0565983	-0.0747031	0.340284	-0.0310285	0.214958	0.272479	-0.0685539	-0.130572	-0.114406	-0.000449024	-0.142125	-0.0377112	0.102056	-0.341659	-0.0249003	0.161662	0.195828	0.24497	0.0080749	-0.0471227	0.0300762	-0.336844	0.0356809	-0.202087	-0.165019	0.156562	-0.00760639	0.078263	-0.355874	-0.0145619	-0.158229	-0.155124	0.151541	-0.105671	-0.121305	-0.28354	0.11657	-0.207844	-0.179708	0.0973785	-0.000538379	-0.0781607	-0.27389	0.109449	-0.244894	-0.213378	0.137889
iMono	-0.264802	-0.113493	0.175385	-0.0282	0.0970299	-0.09339	0.0903335	0.0647848	-0.149332	-0.25481	-0.0342947	0.46401	-0.096518	0.0322693	0.0307355	-0.297577	0.177018	0.0907355	-0.0105198	0.158384	0.213237	0.0442101	0.0517167	-0.201868	-0.0867834	0.0698747	0.187836	0.0521314	0.0756897	0.0925574	-0.155935	-0.0962779	0.0643885	0.183853	0.0424118	0.0655659	-0.070171	-0.250273	-0.0740235	0.0590793	0.142276	-0.011443	0.0136101	0.0773095	-0.0250457	-0.0494805	-0.00767758	0.0781969	0.211948
ncMono	-0.336469	-0.134256	-0.00811192	-0.0558374	-0.0982641	-0.0891167	0.0123969	-0.0451659	-0.142605	-0.132088	0.00167705	0.433318	-0.229961	0.054037	-0.0277478	-0.347176	-0.169855	0.102538	0.135468	0.505628	0.149079	-0.144709	0.0909009	-0.262163	-0.0605257	-0.0332014	0.0504082	0.0432536	-0.0152516	0.217691	-0.219488	-0.136147	0.0184296	0.0791965	0.0342382	0.071483	-0.114094	-0.211469	0.0443847	-0.0377667	0.0505836	-0.0102614	-0.0861746	-0.0358047	-0.210765	0.037517	-0.114383	-0.0330203	0.0192894
cMono/Mono	0.417911	-0.0775864	-0.179233	-0.553675	0.00164037	-0.0135824	-0.0469026	-0.0314512	0.0442217	0.168192	0.0992521	-0.293229	-0.0528816	-0.41038	-0.20515	0.249706	-0.0115148	-0.357157	-0.0951148	-0.0449077	-0.0892156	0.297839	0.103885	-0.135663	0.273661	-0.0141091	-0.0390547	0.125376	0.0966578	0.0387687	-0.122883	-0.0417207	-0.067079	-0.101706	0.15414	0.0558663	0.100303	-0.0277094	0.0142992	0.0182538	-0.0167671	0.190502	0.216891	-0.0283781	-0.16723	-0.0138794	-0.0626648	-0.113368	0.0489044
tMono/Mono	-0.285555	0.174907	0.293248	-0.0482857	-0.0880437	0.03601	-0.0392334	-0.0281251	0.0431394	-0.151812	-0.141906	0.292046	-0.109408	0.191634	-0.0272607	-0.271863	0.233462	0.227906	0.0608582	-0.0257465	0.173959	-0.162468	-0.115556	0.146313	-0.29091	0.119394	0.0873985	-0.154643	0.0624191	-0.0847531	0.207896	-0.165757	0.125758	0.142723	-0.17289	0.0916101	-0.0687557	0.0152698	-0.249687	0.112365	0.0717317	-0.198145	-0.0428663	0.103348	0.126428	-0.231881	0.20549	0.214113	-0.042374
ncMono/Mono	-0.360455	0.0295872	0.105709	-0.079424	-0.16403	0.00952972	-0.10907	-0.0763623	-0.0559891	-0.190007	-0.0861424	0.538372	-0.195198	0.104275	-0.0388943	-0.442527	0.0312862	0.309026	0.160657	0.298552	0.155138	-0.219773	-0.0979627	-0.0977716	-0.272007	0.106702	0.0711347	-0.0965949	0.0672972	0.0135324	-0.0266545	-0.26671	0.161374	0.168166	-0.103902	0.184016	-0.171405	-0.170912	-0.160545	0.0347568	0.00570643	-0.170458	-0.0846492	0.0050299	0.0264606	-0.166256	0.0770817	0.0393966	0.00525459
Monocytes_CD16+	-0.255427	0.00470885	0.481539	-0.0110367	0.212449	0.0378279	0.0766199	0.0565888	-0.111215	-0.197908	-0.0815118	0.0853654	-0.0491282	0.00715469	0.0414801	-0.263563	0.161943	0.126842	0.162908	0.0117408	0.116352	-0.102525	0.0482611	0.135321	-0.164607	0.158623	0.101691	-0.0790539	0.0756456	0.113095	0.163456	-0.0861661	0.198193	0.176815	-0.105921	0.0656386	0.0688171	0.0834881	-0.130767	0.139883	0.0956935	-0.144622	-0.0577794	0.0489823	0.111582	-0.0993071	0.163802	0.123679	-0.0956181
Mono_CD161+	-0.23084	-0.134679	0.0909675	0.464381	0.223489	-0.023462	0.139962	0.119614	-0.119199	0.101303	-0.123856	-0.0786077	0.0311109	0.306141	0.287247	-0.0410452	-0.212327	0.123681	-0.0420364	0.0450784	-0.140539	-0.205912	0.178753	0.128288	0.348234	-0.188741	-0.037827	0.363827	-0.18908	0.319503	-0.0364994	0.48803	-0.102404	-0.0287591	0.313132	-0.32599	-0.0618864	0.124605	0.502769	-0.249596	-0.0783706	0.285087	-0.3667	0.0804393	0.106948	0.524694	-0.199509	-0.0496164	0.199413
Mono_CD14MFI	0.135956	0.0723298	-0.025232	0.261266	0.256974	0.0271686	0.0443048	-0.0231629	0.0335779	0.0896769	0.238356	-0.157693	0.354673	-0.154477	-0.0837832	0.0716901	0.155642	0.180488	-0.0565179	-0.317137	-0.219316	0.141767	-0.0823257	0.102929	-0.045397	-0.150797	-0.225923	-0.118604	0.06252	-0.118773	0.0910733	-0.0124925	-0.139786	-0.193088	-0.132549	0.0413549	-0.161114	-0.00019658	-0.117932	-0.163335	-0.253564	-0.15886	-0.0757998	0.0259776	0.261219	-0.102443	-0.0859498	-0.0727655	-0.0767194
Mono_CD16MFI	-0.0846342	-0.0536202	0.197678	0.497137	0.562234	-0.00717643	0.221464	0.0630513	-0.187902	-0.111615	0.0541698	-0.0137985	0.170097	-0.0397156	0.11957	-0.0281477	0.102233	0.126568	-0.0925805	-0.134973	-0.11728	-0.104438	0.139038	0.11092	-0.0599697	-0.0853338	-0.0401924	0.0288773	-0.00333541	0.14633	0.0481253	0.0372975	-0.0563817	-0.0333619	-0.0173382	-0.0590764	0.0170588	0.118107	0.086943	-0.106939	-0.076926	-0.01839	-0.172096	0.0630011	0.11419	0.100907	-0.10556	-0.0264381	-0.0209306
Mono_HLADRMFI	-0.0168759	0.441187	-0.0678646	-0.307876	0.0751622	-0.0871013	-0.049432	-0.0263119	-0.111454	-0.0452379	0.00818328	-0.0685662	-0.0700446	0.120603	0.0607696	0.0996007	0.338739	-0.0612344	-0.105323	-0.389418	-0.0836978	0.187394	-0.140974	-0.00365292	0.122175	0.206172	0.0550351	-0.04168	0.182521	-0.192695	0.0208379	0.0134826	0.140672	0.0636274	0.0196858	0.125165	-0.0621021	0.0239687	-0.135069	0.133705	0.00162035	0.0677111	0.206966	-0.20355	-0.0634766	-0.140589	0.169992	0.00233804	0.0141695
NK	-0.0792374	0.0549618	-0.10652	-0.051761	0.248835	-0.034621	0.184795	-0.17276	-0.250337	0.00587379	0.377086	-0.142262	-0.0985581	-0.0796542	-0.04356	-0.0880099	-0.0547008	0.102552	0.057232	0.109037	-0.128761	-0.186921	-0.122385	-0.0560255	-0.199942	-0.141464	-0.205542	-0.146862	-0.107907	-0.0910145	-0.0346337	-0.249906	-0.114302	-0.176296	-0.158477	-0.0668251	-0.172291	-0.0593781	-0.170132	-0.140574	-0.202228	-0.179476	-0.127657	-0.175122	0.0514988	-0.175715	-0.137896	-0.176576	-0.165672
NK_CD56dimCD16+	0.177901	-0.158285	-0.147998	0.0887808	0.0327172	0.284858	0.222805	-0.135549	-0.163858	0.14305	0.233689	-0.168374	0.307332	-0.0765583	-0.0732871	0.0506493	0.107683	0.13469	-0.00681371	-0.235816	-0.139383	-0.17013	-0.204665	0.0171276	-0.131395	-0.149067	-0.246183	-0.141783	-0.179602	-0.228761	0.0121394	-0.0734057	-0.160855	-0.213777	-0.145074	-0.201578	-0.229551	-0.055322	-0.136954	-0.16615	-0.280879	-0.154446	-0.221896	-0.149638	0.215398	-0.146944	-0.0946067	-0.188715	-0.118551
NK_CD56hiCD16-	-0.152883	0.066461	-0.066958	0.66129	-0.0285734	-0.144818	0.0457693	0.0726239	-0.0160977	0.212697	-0.0198846	-0.109911	0.190354	0.4089	0.254635	0.154844	-0.239918	0.123116	0.0204963	-0.0614033	-0.0880251	-0.161292	-0.0831002	0.123314	-0.0257852	-0.231029	-0.111215	-0.086731	-0.365848	-0.0880845	0.056607	0.290301	-0.185732	-0.123538	-0.108087	-0.367738	-0.0631315	0.0279332	0.129768	-0.220899	-0.101672	-0.139227	-0.339054	-0.0798904	0.216541	0.152536	-0.199056	-0.0892602	-0.0740519
NK_CD16+	-0.104235	-0.144674	0.0992436	0.0833007	-0.0660014	0.198769	0.321786	0.156817	-0.249623	0.071329	0.156428	-0.287533	0.0248936	0.205232	0.069779	-0.101791	-0.0501953	0.0247678	0.130919	0.0492664	-0.11549	-0.237268	-0.304696	0.205566	-0.0961709	-0.17215	-0.249928	-0.115908	-0.467159	-0.258428	0.167041	0.0198395	-0.205218	-0.171682	-0.118277	-0.533886	-0.182994	0.039916	-0.151228	-0.04599	-0.240777	-0.165623	-0.341783	-0.180528	0.456639	-0.118432	-0.156586	-0.251359	-0.0727925
NK_CD25+	0.0588614	0.443384	-0.153771	-0.0483615	0.145468	-0.102258	0.071703	0.000103639	-0.161773	-0.0240903	-0.0186935	-0.140856	0.0609	-0.104992	-0.0592883	0.0631195	0.0223014	-0.0361212	0.135857	-0.111536	-0.185337	0.105782	-0.0377921	0.00629556	-0.0179586	-0.0774832	-0.0862074	-0.127671	-0.0728329	-0.0495289	0.0323104	-0.0408424	-0.00536987	-0.0147981	-0.119383	-0.0464612	-0.0365951	-0.0582472	-0.102053	-0.0893355	-0.143642	-0.15787	0.020174	-0.0813833	0.10364	-0.138259	-0.0883887	-0.169587	-0.0888903
NK_CD27+	0.247976	0.269386	0.49162	0.157097	0.237199	-0.159183	-0.146311	-0.128726	-0.359203	0.0635499	-0.0536358	-0.1137	0.227234	-0.139073	-0.055523	0.202472	0.321531	-0.258482	-0.413061	-0.159807	-0.210413	0.143605	0.34835	0.375491	0.0147548	-0.0829469	0.292699	0.0826555	0.0432405	0.200581	0.395125	-0.0323498	-0.112826	0.201619	0.0739717	0.0410798	0.36339	0.405885	-0.0728331	-0.113428	0.0770027	0.0623766	0.164975	0.24479	0.281413	-0.0865905	-0.208875	-0.0993358	0.222137
NK_CD38+	0.213251	-0.221607	-0.273942	0.173847	-0.117741	-0.0523794	0.0388168	-0.106356	0.120554	-0.0195769	-0.107918	0.231647	0.0236426	-0.0909157	-0.0417866	-0.151498	0.0873267	0.327298	-0.0897536	-0.135778	-0.0346132	-0.0469115	0.0866232	-0.0860444	0.255245	-0.139461	-0.212041	0.283497	0.131648	0.119604	-0.191955	0.248555	-0.150627	-0.246916	0.288854	0.0406715	-0.197088	-0.0161574	0.381712	-0.247047	-0.235167	0.265534	-0.0792321	0.0547851	-0.0226305	0.377847	-0.180175	-0.172705	0.156964
NK_CD38+	-0.0325159	0.145648	-0.192299	0.0367552	8.06914e-06	-0.0784668	-0.0406778	0.124306	0.068853	0.0943353	-0.0495334	-0.054093	0.0212429	0.122424	0.0792809	0.0588313	0.0510173	0.0723976	-0.00960583	-0.18073	-0.0807268	0.0311769	-0.0448661	0.01745	0.0888491	0.0268687	0.0303632	0.0106771	0.0082719	-0.0814288	0.00373255	0.0565813	0.030564	0.0357547	0.0697587	-0.0218412	-0.0282832	-0.0206958	0.0397002	-0.041628	-0.0116815	0.0535423	0.0572736	-0.0452015	0.0387163	0.0333836	-0.0149794	0.00440623	0.109249
NK_CD38+CD161+	0.120062	-0.204241	-0.0792729	0.353271	-0.112354	0.0259554	0.058909	0.00915965	0.0886458	0.101422	-0.147338	0.0705518	0.0107129	0.00449512	-0.0326235	-0.130419	-0.070049	0.241378	-0.02665	0.00296616	0.0742406	-0.0402495	0.171564	-0.0261077	0.386153	-0.017167	-0.0518371	0.434729	0.126335	0.250327	-0.156926	0.508844	-0.0665477	-0.0985003	0.429647	0.00884674	-0.165186	0.0187472	0.557651	-0.0964088	-0.122367	0.378168	-0.0194966	0.0836254	0.0428801	0.571897	-0.0740864	-0.0392389	0.303755
NK_HLADR+	0.232223	-0.182292	0.0186024	-0.00794437	0.0367554	0.0450016	0.185814	-0.0702841	-0.233259	-0.08184	-0.0658348	0.0842497	0.239762	-0.135891	-0.0487762	-0.0569899	0.310972	0.0254443	-0.0836364	-0.185044	-0.220517	0.0125286	0.0068501	0.349035	-0.0384917	-0.0881367	-0.0673333	0.0161087	-0.0731081	-0.0661366	0.385957	-0.184343	-0.164898	-0.0519628	0.0957443	-0.0289036	-0.081451	0.19138	-0.136277	0.0441155	-0.154052	0.0156489	-0.0646649	0.167715	0.514658	-0.150369	-0.0803305	-0.0380597	0.208593
NK_CD38+DR+	0.193459	-0.28536	-0.11969	0.00845409	-0.00158685	0.0335327	0.047835	-0.0182351	-0.04407	-0.0300706	-0.0552668	0.249349	0.174526	-0.135151	-0.0275272	-0.0693331	0.267042	0.154958	-0.0809437	-0.244101	-0.165466	-0.0240877	-0.00316081	0.0530797	0.0119197	-0.105121	-0.153025	0.0104534	-0.00799278	-0.0630551	0.050946	-0.145268	-0.154884	-0.141865	0.0765839	-0.000148955	-0.093193	0.0418404	-0.0423462	-0.0706454	-0.180653	0.0546498	-0.13682	0.0289601	0.17992	-0.0588276	-0.154344	-0.158682	0.0720625
NK_Ki67+	-0.434776	0.0258222	-0.000840018	-0.134082	-0.334031	-0.035901	-0.0595663	0.094511	0.0832501	-0.10269	0.0350467	-0.0721116	-0.238722	0.00408035	-0.149238	-0.420563	-0.378145	0.0388074	0.506162	0.641324	0.20807	-0.308112	0.0666182	-0.00946362	-0.258855	0.346278	0.325202	0.0108929	0.24012	0.255333	0.0412703	-0.3075	0.458565	0.446214	0.00373269	0.365718	0.122223	0.0244327	-0.0347482	0.227873	0.331348	-0.0317353	0.252362	0.0705915	-0.0477336	-0.0639601	0.259526	0.218188	-0.000433643
NK_PD1+	0.0620358	-0.0982662	-0.0885809	0.177788	-0.11239	0.0673387	0.312949	0.188512	-0.141147	-0.149644	-0.0711329	0.0257382	0.436575	-0.00858216	-0.141139	0.118063	-0.072311	-0.0963973	-0.0129838	-0.00503023	-0.20468	0.0800206	-0.136679	-0.151946	-0.0343773	-0.0801471	-0.13127	-0.0848074	0.0414098	-0.121564	-0.128613	0.00146146	-0.109577	-0.110288	-0.0826413	-0.029701	-0.210618	-0.154212	-0.10237	-0.116361	-0.184945	-0.131883	0.108938	-0.198982	-0.114671	-0.0928855	-0.08023	-0.138141	-0.0818287
NK_CD16MFI	0.218923	-0.156828	0.318985	0.269598	0.170396	0.199788	0.00474238	0.0506928	0.172736	0.0593646	-0.0800728	-0.0537777	0.166725	-0.238254	-0.221136	0.170542	0.225312	-0.145291	-0.180484	-0.253023	0.156905	0.041023	0.3	0.253307	0.0110503	0.195736	0.233519	0.00216441	-0.0238224	0.196859	0.257143	0.0357821	0.0601615	0.155339	-0.020184	-0.0146836	0.169101	0.187548	-0.0774335	0.192147	0.108573	-0.0403458	-0.0984332	0.409061	0.355453	-0.0722457	0.154474	0.21158	0.094247
MAIT	-0.00420178	-0.055214	0.0094471	0.480263	0.0857485	0.0104725	0.0654549	0.176882	-0.00138399	-0.087615	-0.0531708	-0.0233907	0.1882	0.0166577	0.0435218	-0.0512503	-0.0429132	0.0883333	0.0605123	9.09184e-05	-0.126349	-0.0838804	0.0563102	0.0881306	-0.0883567	-0.00455913	-0.0230418	0.00988177	0.0731854	0.0805805	0.0472888	-0.0137541	-0.000154302	-0.00941032	-0.0305566	0.0905782	-0.0196685	0.136306	0.0596417	-0.0615992	-0.0584373	-0.0269026	-0.0572911	0.0326941	0.118897	0.0489207	-0.0580892	-0.0630229	-0.0346597
CD8MAIT_CD25+	0.241258	-0.246598	0.310623	0.0814784	-0.0844719	0.526371	-0.0324995	0.130434	0.000445372	-0.209218	-0.110215	0.011182	0.184473	-0.188551	-0.16012	-0.164844	0.242681	0.0473015	-0.0308681	-0.0201135	0.220295	-0.100791	0.0787154	0.173524	-0.149221	0.14755	0.192745	-0.0775611	0.133054	0.00430248	0.161838	-0.103586	0.102124	0.140621	-0.0873043	0.128089	0.403019	0.361299	-0.062779	0.0210396	0.167	0.00935243	0.236123	-0.0802644	-0.134861	-0.0662403	0.0157718	-0.16646	-0.171374
CD8MAIT_CD38+	0.240496	-0.0874642	0.292514	-0.0471423	-0.046851	-0.181383	-0.188545	-0.0712011	0.181614	-0.139453	-0.152139	0.000243111	-0.00809021	-0.172669	-0.0634368	-0.0356794	0.142208	0.0593648	-0.112921	-0.0485932	0.229183	0.11925	0.152636	0.103236	-0.187577	0.12287	0.215512	-0.00374323	0.402208	0.0309177	0.0997276	-0.182967	0.0945479	0.0821303	-0.0304368	0.393802	0.437903	0.253168	-0.0922672	0.0262959	0.265697	0.171318	0.426444	0.0789914	-0.211905	-0.101583	0.0250237	0.0709683	-0.0329281
CD8MAIT_CD69+	0.124093	-0.0555663	0.233943	0.0286653	-0.0401653	0.0357606	-0.0803538	-0.338948	-0.0849502	0.369493	0.186068	-0.116999	-0.101273	-0.160023	-0.162765	0.118479	0.143221	-0.298399	-0.0721486	-0.0200575	0.0103915	-0.189606	-0.008299	0.496486	-0.212099	0.0201864	0.074439	-0.188975	-0.296487	-0.0895189	0.547976	-0.204541	0.00769911	0.0969632	-0.180834	-0.216601	0.123273	0.287701	-0.268349	0.175567	0.0986357	-0.226349	-0.127137	0.274925	0.623586	-0.275023	0.111404	0.193474	-0.0140589
CD8MAIT_CXCR5+	0.222312	-0.00522509	0.2702	-0.0385134	0.0109547	0.120291	0.065698	0.0970621	0.018809	0.158708	-0.152465	0.0709717	-0.00712423	-0.192282	-0.236509	0.146449	-0.0380148	-0.161449	-0.0576115	-0.0217208	0.0913372	0.188454	-0.0303274	0.0248371	0.136371	0.188627	-0.0415191	0.0708894	-0.0155879	-0.0309787	0.0392193	0.166277	-0.0249591	-0.0544395	0.0665279	-0.0112194	-0.217447	-0.0927218	-0.0108228	0.276037	-0.171704	0.0663902	-0.0834991	-0.0529308	0.296371	0.000179181	0.101399	0.0108491	0.0813775
CD8MAIT_DR+	0.175504	0.035787	0.21915	-0.106447	-0.219794	0.079785	0.0315281	0.109892	0.203286	-0.26687	-0.191539	0.0684494	-0.114488	-0.190346	-0.214061	-0.0149319	0.116515	-0.00764241	0.0428993	-0.0730284	0.305463	0.29242	-0.073451	0.157451	-0.0946675	0.457625	0.119744	-0.141073	0.266525	-0.118377	0.221822	-0.0397049	0.252658	0.0791273	-0.137186	0.309143	0.0400677	0.0316283	-0.218919	0.472846	0.140354	-0.0803033	0.294339	0.0450758	0.275931	-0.183448	0.413175	0.236159	-0.0807628
CD8MAIT_CD38+DR+	0.191933	0.00632781	0.0683336	-0.086562	-0.160814	-0.131916	-0.102882	-0.0316941	0.35188	-0.182599	-0.177723	-0.00165709	-0.165062	-0.151354	-0.130419	-0.0856798	0.111412	0.0906261	0.00537143	-0.024596	0.372595	0.27565	-0.00900522	0.0435055	-0.141834	0.282115	0.126026	-0.0661291	0.424615	-0.0726483	0.0809601	-0.107218	0.219157	0.0238281	-0.0816663	0.434655	0.0963166	0.0229172	-0.142624	0.132323	0.187418	0.0613557	0.412553	0.125897	-0.0824984	-0.127047	0.313907	0.298557	-0.00655175
CD8MAIT_Ki67+	0.0574316	-0.123863	-0.126495	0.0946553	-0.0482314	-0.0684016	0.00296509	-0.152579	-0.137645	0.1534	-0.0513337	-0.0119168	0.0174818	0.056747	0.0373152	-0.196524	-0.10743	0.134419	-0.188115	0.181936	-0.191273	-0.0963115	0.464305	0.0661846	0.77328	-0.236743	0.0298185	0.925004	0.267686	0.638615	-0.139688	0.672976	-0.185727	-0.0198312	0.912493	0.0729482	-0.0574689	0.241334	0.942064	-0.250877	-0.0788492	0.861367	0.104204	0.273533	-0.114144	0.919265	-0.282	-0.0778983	0.661204
CD8MAIT_PD1+	0.222358	0.280984	0.126183	-0.195357	-0.0556741	0.0480859	-0.416979	-0.179771	0.239035	0.127544	0.0897891	-0.0689539	-0.074017	-0.24716	-0.315325	-0.216194	0.289473	0.0562524	-0.150289	0.0885129	0.102558	0.426772	-0.108644	0.018385	0.0631907	0.119167	-0.0406608	0.0451278	0.590273	-0.111454	0.0475674	-0.00498195	0.0918156	-0.0552088	0.0521676	0.570069	-0.0956512	0.0886155	-0.0346605	0.0480591	-0.00070849	0.124934	0.597009	-0.00153343	-0.229661	-0.0294853	0.265671	0.210885	0.0385668
ILC	-0.372447	0.0452925	0.0585203	0.563527	0.317487	0.141402	0.332208	0.177489	-0.34972	-0.286102	0.0699345	-0.0569926	0.0200345	0.523132	0.463636	-0.168505	0.0974375	0.32536	0.00972641	-0.126285	-0.191327	-0.240938	-0.185928	0.104928	-0.0912562	-0.117619	-0.204811	-0.0635266	-0.204125	-0.134299	0.0363784	0.135304	-0.130173	-0.173634	-0.0770623	-0.259827	-0.220963	0.0902939	0.0569461	-0.101388	-0.196537	-0.0531403	-0.317916	-0.225043	0.0913931	0.101841	-0.0689615	-0.086536	-0.0932324
DC	-0.277713	0.244233	0.181238	-0.290506	0.167052	-0.231654	-0.037047	0.229297	-0.00684867	-0.0493944	-0.139817	-0.0594846	-0.347193	0.167755	0.140459	0.210579	-0.000620617	-0.142382	-0.00165387	-0.189976	0.168199	0.0757362	-0.0409255	-0.11306	-0.0330781	0.2763	0.160244	-0.164457	-0.0384846	-0.0649379	-0.0673973	-0.113333	0.225302	0.176464	-0.162835	-0.0331132	0.0897881	-0.0604715	-0.218221	0.286592	0.165147	-0.15293	-0.0508988	-0.190189	-0.189813	-0.204879	0.158398	0.00192355	-0.179209
DC_HLADRMFI	-0.0873413	0.371216	-0.0437481	-0.218853	0.00698871	0.0562414	-0.0243703	-0.0514143	-0.0697039	-0.138676	-0.108162	0.0899005	-0.0862242	0.0330738	-0.0485577	-0.111153	0.407198	0.0527063	-0.022433	-0.330564	0.0621285	0.114147	0.0229444	0.0401345	0.208376	0.310605	0.171599	0.142264	0.397687	0.0568653	0.0351427	0.137674	0.296063	0.211099	0.168738	0.303904	-0.0205224	0.0894062	0.0829963	0.244926	0.162262	0.187713	0.331993	-0.00528953	-0.125677	0.0677307	0.339094	0.199735	0.106585
cDC	-0.334444	-0.0079316	-0.0877528	-0.142749	0.40819	-0.138853	0.179632	0.18426	-0.230797	-0.129698	-0.0896823	-0.00563248	-0.079895	0.214257	0.481896	-0.0623323	0.148255	-0.0599748	0.0798381	-0.0828052	-0.00568396	-0.124337	0.0261674	-0.280361	-0.0534542	-0.0148753	-0.0062562	-0.0937708	-0.171217	0.0018662	-0.246224	-0.164983	0.0607385	0.0453181	-0.090201	-0.231064	0.0775459	-0.22904	-0.0821147	0.0258418	0.0598304	-0.0965477	-0.162454	-0.132374	-0.262592	-0.0952364	-0.0749236	-0.10271	-0.0959862
cDCHLADRMFI	0.192782	-0.00352975	-0.162205	-0.126873	0.0779677	0.280223	0.184938	-0.0108204	-0.256495	-0.188954	-0.155696	0.198018	0.0777764	-0.33824	-0.250807	-0.121305	0.426144	0.0394629	-0.0675806	-0.280965	-0.0219497	0.1001	-0.125257	0.0221879	0.0152888	0.178533	0.0396119	0.0459647	0.317837	-0.133033	0.0383836	-0.142482	0.17214	0.0968646	0.0745653	0.244575	-0.109442	-0.0128893	-0.0797026	0.104322	-0.0213726	0.0350138	0.301999	-0.0609761	-0.0336686	-0.106253	0.240379	0.067943	0.11515
pDC	0.0222126	-0.0569303	-0.15072	-0.0512001	0.481003	-0.0276634	0.295155	0.196216	-0.278877	-0.153205	-0.0814362	-0.0189372	0.0737648	-0.022004	0.328792	0.083984	0.187853	-0.0934796	-0.166517	-0.151437	-0.156303	-0.0926252	-0.0214349	-0.125919	-0.100615	-0.124836	-0.142906	-0.0846224	-0.112351	-0.128924	-0.11075	-0.193257	-0.133072	-0.155582	-0.107874	-0.225362	0.15279	-0.120031	-0.100479	0.0353332	-0.02474	-0.0886994	0.0362566	-0.109312	-0.10229	-0.123859	-0.127394	-0.175129	-0.0997319
pDCHLADRMFI	0.180828	0.0627147	-0.0215484	-0.135663	0.116184	0.12964	0.202797	-0.0186789	-0.272382	-0.322715	-0.261479	0.170399	-0.0742296	-0.213826	-0.100584	-0.0355848	0.405216	-0.0979635	-0.25329	-0.280027	-0.0265573	0.152412	0.0350729	0.28486	0.2015	0.3096	0.24109	0.337171	0.419404	0.0539973	0.235651	0.0226157	0.22417	0.227047	0.337266	0.328833	-1.0645e-05	0.264228	0.148785	0.275157	0.148146	0.354043	0.320451	0.120127	0.131851	0.132755	0.313037	0.244881	0.352701
[truncated: 122 more columns]
