# Supplementary material for: Multivariate indicators of disease severity in COVID-19
Source: Sci Rep. 2023 Mar 29;13:5145. doi: 10.1038/s41598-023-31683-9 (PMC10054197; doi:10.1038/s41598-023-31683-9)
Supplement: Supplementary file 4 — Supplementary Table S3. [file 41598_2023_31683_MOESM4_ESM.xlsx]

## Sheet: Sheet1
Variables	Neutrophils	Neut_HLADR+	Neut_Ki67+	Neutrophils_CD15MFI	Neut_CD16MFI	ImmatGran	ImmatGran_CD11c+	ImmatGran_CD16+	ImmatGran_CD16MFI	ImmatGran_CD123+	ImmatGran_Ki67+	Eosinophils	Eosinophils_CD15MFI	Tcells	CD4	CD4_Naive	CD4_CM	CD4_EM	CD4_EMRA	CD4_TM	CD4_Tregs	cTfh	CD4MEM_CD38+	CD4MEM_CD69+	CD4MEM_CXCR5+	CD4MEM_HLADR+	CD4MEM_CD38+HLADR+	CD4MEM_Ki67+	CD4MEM_PD1+	CD4CM_CD38+	CD4CM_CD69+	CD4CM_CXCR5+	CD4CM_HLADR+	CD4CM_CD38+HLADR+	CD4CM_Ki67+	CD4CM_PD1+	CD4EM_CD38+	CD4EM_CD69+	CD4EM_CXCR5+	CD4EM_HLADR+	CD4EM_CD38+HLADR+	CD4EM_Ki67+	CD4EM_PD1+	CD4TM_CD38+	CD4TM_CD69+	CD4TM_CXCR5+	CD4TM_HLADR+	CD4TM_CD38+HLADR+	CD4TM_Ki67+
Neutrophils	1	-0.303595	0.157739	-0.161829	-0.121361	0.0673242	-0.137199	-0.0894504	0.0693378	0.249096	-0.258615	0.0495849	0.202108	-0.7595	-0.651553	0.242122	0.147009	-0.146307	-0.334265	-0.141788	-0.123509	0.346155	0.262169	0.374123	0.149503	-0.0470686	0.070492	0.249823	0.287011	0.109889	0.362127	0.0031423	-0.214568	-0.0940135	0.243495	0.252321	0.197894	0.378091	0.082914	0.0160735	-0.0511685	0.294415	0.334382	0.362993	0.325043	0.0303519	-0.0130655	0.112563	0.262428
Neut_HLADR+	-0.303595	1	0.0711188	-0.171332	0.0770263	-0.227575	-0.318287	-0.20648	0.0026828	0.0908918	0.221061	-0.175074	-0.18788	0.265141	0.127256	0.0655777	0.233837	-0.0206577	-0.11858	-0.216155	0.0357662	0.340402	-0.195965	0.0436806	0.0899071	0.0579488	-0.0587621	-0.185467	0.117282	-0.201801	0.0965433	0.143393	0.0907736	0.00205085	-0.18389	0.14165	-0.0911539	-0.0335279	-0.170759	-0.0105504	-0.0701883	-0.188276	0.178599	-0.212426	-0.027147	-0.129819	0.0804981	-0.0857681	-0.163803
Neut_Ki67+	0.157739	0.0711188	1	-0.0242192	0.100315	-0.107652	-0.296559	-0.0688107	-0.10775	0.0500042	-0.0945153	-0.0760302	0.0506157	-0.117775	-0.124243	0.0752787	0.254217	-0.165715	-0.118505	-0.158783	0.00485665	0.0344079	0.247622	0.480308	-0.144856	0.169682	0.404966	0.0463841	0.136296	0.154188	0.493882	-0.0721982	0.116132	0.367835	0.0273107	0.15746	0.446204	0.547236	-0.169359	0.188726	0.23529	0.0576865	0.153972	0.212269	0.307551	-0.161489	0.00817598	0.0366946	0.131319
Neutrophils_CD15MFI	-0.161829	-0.171332	-0.0242192	1	0.299433	0.0748095	0.264796	0.145343	-0.136161	-0.0821614	-0.0840203	-0.0264192	0.48771	0.266443	0.309917	0.0456922	-0.0571333	0.128865	-0.0479029	-0.0932507	-0.117031	-0.196991	0.135537	0.0924179	0.0131605	-0.104328	-0.0144407	0.0653828	-0.113234	0.143469	0.00992784	0.294223	-0.0747998	-0.0176668	0.0364319	-0.153043	-0.0209019	0.0958585	0.294676	-0.130215	-0.0466203	0.0158006	-0.209714	0.0559201	0.0976808	0.311252	-0.11171	-0.00786373	0.0315848
Neut_CD16MFI	-0.121361	0.0770263	0.100315	0.299433	1	-0.00314463	0.2298	0.0637922	-0.187444	-0.174036	-0.0541502	0.0919236	0.226368	0.114375	0.39924	0.0759407	0.401125	-0.0530464	-0.262411	-0.381219	-0.0771845	0.0466877	-0.114576	-0.0193437	-0.0730377	-0.147198	-0.162997	-0.134397	-0.128857	-0.207065	-0.0449225	-0.0450299	-0.121872	-0.15109	-0.142458	-0.200837	-0.0124325	-0.0325762	-0.086427	-0.0858814	-0.121647	-0.144776	-0.19181	-0.166966	-0.100146	-0.0719764	-0.111191	-0.145745	-0.121904
ImmatGran	0.0673242	-0.227575	-0.107652	0.0748095	-0.00314463	1	0.429383	0.268883	-0.171452	-0.280127	-0.160603	-0.037827	0.172493	0.0222029	-0.000874786	-0.243242	0.246027	-0.0366521	0.0830055	0.0638881	0.079514	-0.135305	-0.21897	-0.069344	-0.0680749	-0.00791956	-0.189919	-0.128961	-0.252281	-0.206633	-0.0405968	-0.0371075	-0.0930777	-0.162861	-0.124164	-0.264617	-0.245157	-0.123749	-0.117242	-0.0675844	-0.250074	-0.124126	-0.170026	-0.193744	-0.0435068	-0.118601	0.0805444	-0.125745	-0.114195
ImmatGran_CD11c+	-0.137199	-0.318287	-0.296559	0.264796	0.2298	0.429383	1	0.349176	-0.504429	-0.600045	-0.144269	-0.0669454	0.170057	0.146899	0.245685	-0.0174263	-0.0714358	-0.0633967	0.192776	-0.0476396	-0.240566	-0.321576	-0.251268	-0.0204767	-0.144425	-0.0603904	-0.233411	-0.00246926	-0.259933	-0.163105	-0.0661912	-0.0741458	-0.0811277	-0.156248	-0.0314669	-0.356742	-0.30864	-0.108293	0.019627	0.0450107	-0.20635	-0.0301914	-0.25004	-0.236287	0.0427167	0.0212264	-0.00652986	-0.0740129	-0.0540012
ImmatGran_CD16+	-0.0894504	-0.20648	-0.0688107	0.145343	0.0637922	0.268883	0.349176	1	0.224335	-0.418785	-0.607472	-0.0386983	0.0702737	0.0542679	0.0130559	-0.0882793	-0.253351	0.212316	0.353453	-0.0220103	0.0275925	-0.0184256	-0.189053	-0.205882	-0.112505	0.289416	0.0287312	-0.115219	-0.0130767	-0.107207	-0.232466	0.0123848	0.230779	0.087908	-0.127936	-0.102767	-0.0717157	-0.25144	-0.0607456	0.191762	0.0377322	-0.188085	-0.0674729	-0.178984	-0.0644118	-0.0516417	0.27105	0.0525854	-0.127953
ImmatGran_CD16MFI	0.0693378	0.0026828	-0.10775	-0.136161	-0.187444	-0.171452	-0.504429	0.224335	1	0.178405	-0.239489	0.0153747	-0.0758424	-0.199888	-0.296614	-0.0292877	-0.180138	0.125507	0.232308	0.0618768	0.504745	0.298491	0.175009	-0.276971	0.0222067	0.368337	0.228149	-0.115307	0.301322	0.15737	-0.22441	0.0389748	0.358779	0.185087	-0.097425	0.361105	0.119942	-0.270432	-0.0447532	0.162052	0.275528	-0.126997	0.200642	0.32006	-0.226663	-0.0445112	0.408291	0.399145	-0.0767816
ImmatGran_CD123+	0.249096	0.0908918	0.0500042	-0.0821614	-0.174036	-0.280127	-0.600045	-0.418785	0.178405	1	0.209477	-0.117363	-0.076228	-0.218377	-0.270451	0.21656	-0.0957905	-0.133094	-0.181638	0.0497935	0.117184	0.10236	0.326609	0.042356	0.314055	-0.184311	0.0637292	0.187943	-0.039951	0.272242	0.0494883	0.236328	-0.148962	-0.00823613	0.194721	-0.00748774	0.0820225	0.0372435	0.202707	-0.212056	0.00354525	0.172045	-0.069426	0.23808	0.148554	0.172814	-0.203365	-0.00243531	0.19307
ImmatGran_Ki67+	-0.258615	0.221061	-0.0945153	-0.0840203	-0.0541502	-0.160603	-0.144269	-0.607472	-0.239489	0.209477	1	-0.161619	-0.0856342	0.192004	0.183301	-0.0437424	0.0301004	0.0141693	-0.077649	0.102878	-0.17123	-0.170713	-0.166792	-0.118706	-0.0466618	-0.302256	-0.254941	-0.103751	-0.18228	-0.155797	-0.117305	-0.0332012	-0.204557	-0.20386	-0.0999436	-0.148943	-0.158529	-0.0667367	-0.0622879	-0.237026	-0.22306	-0.108429	-0.10731	-0.184447	-0.0135051	-0.0171688	-0.306745	-0.267046	-0.103222
Eosinophils	0.0495849	-0.175074	-0.0760302	-0.0264192	0.0919236	-0.037827	-0.0669454	-0.0386983	0.0153747	-0.117363	-0.161619	1	-0.119355	-0.142988	-0.112991	-0.18223	0.196613	0.240413	-0.126985	-0.0387914	0.258184	0.0759035	-0.169024	-0.157328	-0.115653	-0.117955	-0.13653	-0.153198	-0.0411798	-0.18163	-0.127048	-0.1276	-0.144981	-0.14827	-0.14899	0.0269929	-0.128459	-0.179911	-0.0802865	-0.0356127	-0.0316284	-0.164431	-0.192468	-0.190809	-0.0744552	-0.0747287	-0.164764	-0.183505	-0.165374
Eosinophils_CD15MFI	0.202108	-0.18788	0.0506157	0.48771	0.226368	0.172493	0.170057	0.0702737	-0.0758424	-0.076228	-0.0856342	-0.119355	1	0.0017034	0.159161	0.1288	0.184859	-0.0113016	-0.204763	-0.214759	-0.323455	-0.0367269	0.176394	0.101866	-0.0228423	-0.154235	-0.0502607	0.00468927	0.0544925	0.0711057	0.106508	0.0593175	-0.154254	-0.057655	0.00566909	-0.0142504	0.11382	0.0960245	0.0443363	-0.216627	-0.186774	-0.0141377	0.044491	0.144706	0.115494	0.0343699	-0.165352	-0.120469	0.0299868
Tcells	-0.7595	0.265141	-0.117775	0.266443	0.114375	0.0222029	0.146899	0.0542679	-0.199888	-0.218377	0.192004	-0.142988	0.0017034	1	0.879588	-0.0694541	-0.0577897	0.0826236	-0.0888056	0.084649	-0.19224	-0.273561	-0.33476	-0.243378	0.0527593	-0.329451	-0.36121	-0.143897	-0.551555	-0.273814	-0.276788	0.239576	-0.281534	-0.321287	-0.137184	-0.567824	-0.323426	-0.254833	0.0179785	-0.289434	-0.298661	-0.154326	-0.525549	-0.428351	-0.228112	0.0878548	-0.287194	-0.328736	-0.16713
CD4	-0.651553	0.127256	-0.124243	0.309917	0.39924	-0.000874786	0.245685	0.0130559	-0.296614	-0.270451	0.183301	-0.112991	0.159161	0.879588	1	0.0422263	0.0983256	-0.0552369	-0.20137	-0.0723683	-0.257401	-0.263206	-0.275453	-0.216262	-0.018529	-0.365184	-0.368971	-0.176167	-0.541084	-0.291808	-0.242521	0.104082	-0.302657	-0.341097	-0.188389	-0.579347	-0.179798	-0.216271	-0.024521	-0.268005	-0.258432	-0.170215	-0.522767	-0.378516	-0.227062	0.0334972	-0.327858	-0.335455	-0.208656
CD4_Naive	0.242122	0.0655777	0.0752787	0.0456922	0.0759407	-0.243242	-0.0174263	-0.0882793	-0.0292877	0.21656	-0.0437424	-0.18223	0.1288	-0.0694541	0.0422263	1	-0.104661	-0.686861	-0.396498	-0.490773	-0.185482	0.30722	0.21344	0.141097	0.125523	0.116793	0.197108	-0.119233	-0.172446	0.0206235	0.183751	0.0726286	-0.0196064	0.0725739	-0.14027	-0.136652	0.282843	0.105843	-0.133882	0.343388	0.24923	-0.0618269	-0.0751965	0.157939	0.139474	-0.14157	0.124022	0.244153	-0.0909448
CD4_CM	0.147009	0.233837	0.254217	-0.0571333	0.401125	0.246027	-0.0714358	-0.253351	-0.180138	-0.0957905	0.0301004	0.196613	0.184859	-0.0577897	0.0983256	-0.104661	1	-0.0853556	-0.46006	-0.556542	0.168032	0.328574	-0.0671025	0.134963	0.00320258	-0.0325404	-0.0214653	-0.131399	0.0795754	-0.260128	0.183605	-0.0538713	-0.114911	-0.065147	-0.114436	0.014213	0.0675609	0.106385	-0.245092	0.00227027	-0.0299933	-0.0823978	0.123412	0.00145172	0.0501717	-0.221497	0.00242091	-0.0898791	0.00274038
CD4_EM	-0.146307	-0.0206577	-0.165715	0.128865	-0.0530464	-0.0366521	-0.0633967	0.212316	0.125507	-0.133094	0.0141693	0.240413	-0.0113016	0.0826236	-0.0552369	-0.686861	-0.0853556	1	0.315096	0.13333	-0.0515735	-0.276098	-0.256537	-0.187577	-0.134837	-0.157931	-0.308393	0.0522654	0.200009	-0.0975076	-0.258159	0.0308003	-0.039329	-0.19334	0.0793474	0.144253	-0.35673	-0.182479	0.151698	-0.380929	-0.375306	-0.0209257	-0.033509	-0.200302	-0.0453779	0.165323	-0.144983	-0.277211	0.0318551
CD4_EMRA	-0.334265	-0.11858	-0.118505	-0.0479029	-0.262411	0.0830055	0.192776	0.353453	0.232308	-0.181638	-0.077649	-0.126985	-0.204763	-0.0888056	-0.20137	-0.396498	-0.46006	0.315096	1	0.265406	0.218767	-0.361803	-0.0475815	-0.177778	-0.343666	0.382408	0.202538	-0.150421	0.156072	0.153644	-0.140855	-0.244022	0.568036	0.405459	-0.130182	0.220464	-0.0193458	-0.183672	-0.097689	0.166902	0.210403	-0.18287	0.0743122	-0.0161192	-0.0849228	-0.124699	0.303282	0.159143	-0.143267
CD4_TM	-0.141788	-0.216155	-0.158783	-0.0932507	-0.381219	0.0638881	-0.0476396	-0.0220103	0.0618768	0.0497935	0.102878	-0.0387914	-0.214759	0.084649	-0.0723683	-0.490773	-0.556542	0.13333	0.265406	1	0.0426301	-0.345725	0.00704638	-0.140459	-0.0653438	-0.199683	-0.117977	0.155559	-0.105582	0.179901	-0.141168	-0.0986085	-0.136801	-0.112885	0.151941	-0.00318982	-0.163861	-0.0894786	0.183986	-0.268519	-0.152183	0.10785	-0.0363948	-0.0263825	-0.138344	0.166924	-0.202695	-0.0948867	0.0806706
CD4_Tregs	-0.123509	0.0357662	0.00485665	-0.117031	-0.0771845	0.079514	-0.240566	0.0275925	0.504745	0.117184	-0.17123	0.258184	-0.323455	-0.19224	-0.257401	-0.185482	0.168032	-0.0515735	0.218767	0.0426301	1	0.286719	0.161348	-0.230046	-0.0626125	0.499528	0.410195	-0.176211	0.182948	0.146345	-0.135011	-0.069288	0.472015	0.3775	-0.165562	0.307496	0.125972	-0.227011	-0.128105	0.315073	0.472989	-0.101838	0.0773282	0.126932	-0.248444	-0.123594	0.428678	0.360685	-0.116314
cTfh	0.346155	0.340402	0.0344079	-0.196991	0.0466877	-0.135305	-0.321576	-0.0184256	0.298491	0.10236	-0.170713	0.0759035	-0.0367269	-0.273561	-0.263206	0.30722	0.328574	-0.276098	-0.361803	-0.345725	0.286719	1	-0.0358987	0.0425535	0.382417	0.232564	0.086796	-0.00377998	0.354051	-0.136786	0.0820623	0.278211	0.0634273	-0.0224398	0.00892466	0.351156	-0.0211517	-0.0445074	-0.0601265	0.303024	0.166925	0.0715812	0.376618	0.0532714	-0.00545648	-0.0214187	0.339917	0.298569	0.0405496
CD4MEM_CD38+	0.262169	-0.195965	0.247622	0.135537	-0.114576	-0.21897	-0.251268	-0.189053	0.175009	0.326609	-0.166792	-0.169024	0.176394	-0.33476	-0.275453	0.21344	-0.0671025	-0.256537	-0.0475815	0.00704638	0.161348	-0.0358987	1	0.210061	0.352849	0.274766	0.722892	0.547028	0.319819	0.930498	0.201096	0.239334	0.258135	0.586838	0.559794	0.334382	0.585089	0.35604	0.472947	0.199086	0.525603	0.539811	0.26991	0.836173	0.113378	0.40963	0.100462	0.437179	0.573574
CD4MEM_CD69+	0.374123	0.0436806	0.480308	0.0924179	-0.0193437	-0.069344	-0.0204767	-0.205882	-0.276971	0.042356	-0.118706	-0.157328	0.101866	-0.243378	-0.216262	0.141097	0.134963	-0.187577	-0.177778	-0.140459	-0.230046	0.0425535	0.210061	1	0.059589	0.0419508	0.26421	0.222364	0.185854	0.160399	0.957861	0.031765	0.00447837	0.225468	0.216226	0.189275	0.453296	0.896343	0.0792406	0.219531	0.241318	0.269209	0.302673	0.350306	0.68538	0.0676955	0.0490176	0.185009	0.208758
CD4MEM_CXCR5+	0.149503	0.0899071	-0.144856	0.0131605	-0.0730377	-0.0680749	-0.144425	-0.112505	0.0222067	0.314055	-0.0466618	-0.115653	-0.0228423	0.0527593	-0.018529	0.125523	0.00320258	-0.134837	-0.343666	-0.0653438	-0.0626125	0.382417	0.352849	0.059589	1	-0.0887709	0.0432016	0.7494	0.136694	0.436495	-0.0998924	0.895827	-0.167278	-0.0583076	0.763693	-0.0315951	-0.10861	0.112148	0.787552	-0.039918	-0.0256258	0.715178	0.0844147	0.224509	0.0147773	0.807914	-0.0756816	0.0628316	0.576618
CD4MEM_HLADR+	-0.0470686	0.0579488	0.169682	-0.104328	-0.147198	-0.00791956	-0.0603904	0.289416	0.368337	-0.184311	-0.302256	-0.117955	-0.154235	-0.329451	-0.365184	0.116793	-0.0325404	-0.157931	0.382408	-0.199683	0.499528	0.232564	0.274766	0.0419508	-0.0887709	1	0.75013	-0.0562907	0.530363	0.296128	0.124246	-0.116084	0.925012	0.799155	-0.0334429	0.588644	0.313707	0.0041053	-0.158562	0.827704	0.693676	-0.0206668	0.480851	0.361429	0.0956207	-0.175953	0.906048	0.724163	0.0838237
CD4MEM_CD38+HLADR+	0.070492	-0.0587621	0.404966	-0.0144407	-0.162997	-0.189919	-0.233411	0.0287312	0.228149	0.0637292	-0.254941	-0.13653	-0.0502607	-0.36121	-0.368971	0.197108	-0.0214653	-0.308393	0.202538	-0.117977	0.410195	0.086796	0.722892	0.26421	0.0432016	0.75013	1	0.242296	0.470862	0.679574	0.311348	-0.0343735	0.731513	0.949358	0.260872	0.535723	0.675572	0.337418	0.083472	0.620983	0.86209	0.279107	0.467852	0.687591	0.152989	0.035948	0.555474	0.680917	0.391851
CD4MEM_Ki67+	0.249823	-0.185467	0.0463841	0.0653828	-0.134397	-0.128961	-0.00246926	-0.115219	-0.115307	0.187943	-0.103751	-0.153198	0.00468927	-0.143897	-0.176167	-0.119233	-0.131399	0.0522654	-0.150421	0.155559	-0.176211	-0.00377998	0.547028	0.222364	0.7494	-0.0562907	0.242296	1	0.374116	0.690045	0.0295163	0.649094	-0.0598998	0.165079	0.985612	0.197502	0.01033	0.346912	0.897415	-0.0952443	0.0330846	0.930328	0.247206	0.462534	0.10996	0.873303	-0.119604	0.13539	0.859159
CD4MEM_PD1+	0.287011	0.117282	0.136296	-0.113234	-0.128857	-0.252281	-0.259933	-0.0130767	0.301322	-0.039951	-0.18228	-0.0411798	0.0544925	-0.551555	-0.541084	-0.172446	0.0795754	0.200009	0.156072	-0.105582	0.182948	0.354051	0.319819	0.185854	0.136694	0.530363	0.470862	0.374116	1	0.387515	0.157736	0.0409363	0.56897	0.493717	0.367886	0.936641	0.252036	0.277504	0.235202	0.314172	0.395495	0.407416	0.86709	0.384306	-0.050173	0.20364	0.489727	0.466158	0.3348
CD4CM_CD38+	0.109889	-0.201801	0.154188	0.143469	-0.207065	-0.206633	-0.163105	-0.107207	0.15737	0.272242	-0.155797	-0.18163	0.0711057	-0.273814	-0.291808	0.0206235	-0.260128	-0.0975076	0.153644	0.179901	0.146345	-0.136786	0.930498	0.160399	0.436495	0.296128	0.679574	0.690045	0.387515	1	0.100818	0.350835	0.341977	0.613377	0.694517	0.372337	0.423452	0.311823	0.648498	0.163398	0.476533	0.642015	0.266666	0.760123	0.0717953	0.590172	0.123947	0.422884	0.640033
CD4CM_CD69+	0.362127	0.0965433	0.493882	0.00992784	-0.0449225	-0.0405968	-0.0661912	-0.232466	-0.22441	0.0494883	-0.117305	-0.127048	0.106508	-0.276788	-0.242521	0.183751	0.183605	-0.258159	-0.140855	-0.141168	-0.135011	0.0820623	0.201096	0.957861	-0.0998924	0.124246	0.311348	0.0295163	0.157736	0.100818	1	-0.147102	0.0671742	0.272295	0.0379148	0.23451	0.475627	0.804087	-0.141409	0.296778	0.289377	0.0834491	0.314253	0.374233	0.70684	-0.157282	0.138762	0.248012	0.109651
CD4CM_CXCR5+	0.0031423	0.143393	-0.0721982	0.294223	-0.0450299	-0.0371075	-0.0741458	0.0123848	0.0389748	0.236328	-0.0332012	-0.1276	0.0593175	0.239576	0.104082	0.0726286	-0.0538713	0.0308003	-0.244022	-0.0986085	-0.069288	0.278211	0.239334	0.031765	0.895827	-0.116084	-0.0343735	0.649094	0.0409363	0.350835	-0.147102	1	-0.174935	-0.103706	0.643649	-0.144634	-0.203369	0.0584219	0.780739	-0.103226	-0.111276	0.577079	-0.0504336	0.125893	0.0488452	0.828446	-0.0922269	0.00676299	0.475223
CD4CM_HLADR+	-0.214568	0.0907736	0.116132	-0.0747998	-0.121872	-0.0930777	-0.0811277	0.230779	0.358779	-0.148962	-0.204557	-0.144981	-0.154254	-0.281534	-0.302657	-0.0196064	-0.114911	-0.039329	0.568036	-0.136801	0.472015	0.0634273	0.258135	0.00447837	-0.167278	0.925012	0.731513	-0.0598998	0.56897	0.341977	0.0671742	-0.174935	1	0.855055	-0.0456096	0.618748	0.339961	0.00469319	-0.115042	0.667871	0.705053	-0.0350488	0.478396	0.317121	-0.0169953	-0.140738	0.819074	0.648177	0.0338397
CD4CM_CD38+HLADR+	-0.0940135	0.00205085	0.367835	-0.0176668	-0.15109	-0.162861	-0.156248	0.087908	0.185087	-0.00823613	-0.20386	-0.14827	-0.057655	-0.321287	-0.341097	0.0725739	-0.065147	-0.19334	0.405459	-0.112885	0.3775	-0.0224398	0.586838	0.225468	-0.0583076	0.799155	0.949358	0.165079	0.493717	0.613377	0.272295	-0.103706	0.855055	1	0.184134	0.550888	0.592326	0.274839	0.0289089	0.623238	0.822082	0.173906	0.457244	0.572129	0.152303	-0.0157654	0.598191	0.622283	0.302629
CD4CM_Ki67+	0.243495	-0.18389	0.0273107	0.0364319	-0.142458	-0.124164	-0.0314669	-0.127936	-0.097425	0.194721	-0.0999436	-0.14899	0.00566909	-0.137184	-0.188389	-0.14027	-0.114436	0.0793474	-0.130182	0.151941	-0.165562	0.00892466	0.559794	0.216226	0.763693	-0.0334429	0.260872	0.985612	0.367886	0.694517	0.0379148	0.643649	-0.0456096	0.184134	1	0.206795	0.00609177	0.330088	0.87691	-0.0815127	0.0361417	0.928745	0.258512	0.480329	0.128092	0.851707	-0.0987581	0.145521	0.886571
CD4CM_PD1+	0.252321	0.14165	0.15746	-0.153043	-0.200837	-0.264617	-0.356742	-0.102767	0.361105	-0.00748774	-0.148943	0.0269929	-0.0142504	-0.567824	-0.579347	-0.136652	0.014213	0.144253	0.220464	-0.00318982	0.307496	0.351156	0.334382	0.189275	-0.0315951	0.588644	0.535723	0.197502	0.936641	0.372337	0.23451	-0.144634	0.618748	0.550888	0.206795	1	0.290514	0.255657	0.0594179	0.378127	0.464657	0.254751	0.819048	0.403204	-0.0280868	0.0198695	0.534256	0.520048	0.223782
CD4EM_CD38+	0.197894	-0.0911539	0.446204	-0.0209019	-0.0124325	-0.245157	-0.30864	-0.0717157	0.119942	0.0820225	-0.158529	-0.128459	0.11382	-0.323426	-0.179798	0.282843	0.0675609	-0.35673	-0.0193458	-0.163861	0.125972	-0.0211517	0.585089	0.453296	-0.10861	0.313707	0.675572	0.01033	0.252036	0.423452	0.475627	-0.203369	0.339961	0.592326	0.00609177	0.290514	1	0.604239	-0.0508685	0.373657	0.749378	0.120497	0.406286	0.466445	0.0865593	-0.0983042	0.132472	0.286912	-0.0239462
CD4EM_CD69+	0.378091	-0.0335279	0.547236	0.0958585	-0.0325762	-0.123749	-0.108293	-0.25144	-0.270432	0.0372435	-0.0667367	-0.179911	0.0960245	-0.254833	-0.216271	0.105843	0.106385	-0.182479	-0.183672	-0.0894786	-0.227011	-0.0445074	0.35604	0.896343	0.112148	0.0041053	0.337418	0.346912	0.277504	0.311823	0.804087	0.0584219	0.00469319	0.274839	0.330088	0.255657	0.604239	1	0.232808	0.131534	0.304716	0.439463	0.366084	0.323091	0.392268	0.2063	-0.0830482	0.0842878	0.209369
CD4EM_CXCR5+	0.082914	-0.170759	-0.169359	0.294676	-0.086427	-0.117242	0.019627	-0.0607456	-0.0447532	0.202707	-0.0622879	-0.0802865	0.0443363	0.0179785	-0.024521	-0.133882	-0.245092	0.151698	-0.097689	0.183986	-0.128105	-0.0601265	0.472947	0.0792406	0.787552	-0.158562	0.083472	0.897415	0.235202	0.648498	-0.141409	0.780739	-0.115042	0.0289089	0.87691	0.0594179	-0.0508685	0.232808	1	-0.197782	-0.0197508	0.831225	0.0688208	0.298452	-0.0517754	0.990995	-0.202676	0.0319	0.636771
CD4EM_HLADR+	0.0160735	-0.0105504	0.188726	-0.130215	-0.0858814	-0.0675844	0.0450107	0.191762	0.162052	-0.212056	-0.237026	-0.0356127	-0.216627	-0.289434	-0.268005	0.343388	0.00227027	-0.380929	0.166902	-0.268519	0.315073	0.303024	0.199086	0.219531	-0.039918	0.827704	0.620983	-0.0952443	0.314172	0.163398	0.296778	-0.103226	0.667871	0.623238	-0.0815127	0.378127	0.373657	0.131534	-0.197782	1	0.724649	-0.0642464	0.387131	0.321742	0.259741	-0.203263	0.797415	0.701276	0.00354889
CD4EM_CD38+HLADR+	-0.0511685	-0.0701883	0.23529	-0.0466203	-0.121647	-0.250074	-0.20635	0.0377322	0.275528	0.00354525	-0.22306	-0.0316284	-0.186774	-0.298661	-0.258432	0.24923	-0.0299933	-0.375306	0.210403	-0.152183	0.472989	0.166925	0.525603	0.241318	-0.0256258	0.693676	0.86209	0.0330846	0.395495	0.476533	0.289377	-0.111276	0.705053	0.822082	0.0361417	0.464657	0.749378	0.304716	-0.0197508	0.724649	1	0.112715	0.458391	0.504348	0.0141445	-0.0518228	0.581382	0.691903	0.0748723
CD4EM_Ki67+	0.294415	-0.188276	0.0576865	0.0158006	-0.144776	-0.124126	-0.0301914	-0.188085	-0.126997	0.172045	-0.108429	-0.164431	-0.0141377	-0.154326	-0.170215	-0.0618269	-0.0823978	-0.0209257	-0.18287	0.10785	-0.101838	0.0715812	0.539811	0.269209	0.715178	-0.0206668	0.279107	0.930328	0.407416	0.642015	0.0834491	0.577079	-0.0350488	0.173906	0.928745	0.254751	0.120497	0.439463	0.831225	-0.0642464	0.112715	1	0.293772	0.407691	0.00106262	0.800336	-0.0931537	0.179954	0.76219
CD4EM_PD1+	0.334382	0.178599	0.153972	-0.209714	-0.19181	-0.170026	-0.25004	-0.0674729	0.200642	-0.069426	-0.10731	-0.192468	0.044491	-0.525549	-0.522767	-0.0751965	0.123412	-0.033509	0.0743122	-0.0363948	0.0773282	0.376618	0.26991	0.302673	0.0844147	0.480851	0.467852	0.247206	0.86709	0.266666	0.314253	-0.0504336	0.478396	0.457244	0.258512	0.819048	0.406286	0.366084	0.0688208	0.387131	0.458391	0.293772	1	0.365961	0.026588	0.0365986	0.468445	0.428931	0.260879
CD4TM_CD38+	0.362993	-0.212426	0.212269	0.0559201	-0.166966	-0.193744	-0.236287	-0.178984	0.32006	0.23808	-0.184447	-0.190809	0.144706	-0.428351	-0.378516	0.157939	0.00145172	-0.200302	-0.0161192	-0.0263825	0.126932	0.0532714	0.836173	0.350306	0.224509	0.361429	0.687591	0.462534	0.384306	0.760123	0.374233	0.125893	0.317121	0.572129	0.480329	0.403204	0.466445	0.323091	0.298452	0.321742	0.504348	0.407691	0.365961	1	0.384592	0.247073	0.337003	0.668108	0.641364
CD4TM_CD69+	0.325043	-0.027147	0.307551	0.0976808	-0.100146	-0.0435068	0.0427167	-0.0644118	-0.226663	0.148554	-0.0135051	-0.0744552	0.115494	-0.228112	-0.227062	0.139474	0.0501717	-0.0453779	-0.0849228	-0.138344	-0.248444	-0.00545648	0.113378	0.68538	0.0147773	0.0956207	0.152989	0.10996	-0.050173	0.0717953	0.70684	0.0488452	-0.0169953	0.152303	0.128092	-0.0280868	0.0865593	0.392268	-0.0517754	0.259741	0.0141445	0.00106262	0.026588	0.384592	1	-0.0477274	0.102308	0.155995	0.32317
CD4TM_CXCR5+	0.0303519	-0.129819	-0.161489	0.311252	-0.0719764	-0.118601	0.0212264	-0.0516417	-0.0445112	0.172814	-0.0171688	-0.0747287	0.0343699	0.0878548	0.0334972	-0.14157	-0.221497	0.165323	-0.124699	0.166924	-0.123594	-0.0214187	0.40963	0.0676955	0.807914	-0.175953	0.035948	0.873303	0.20364	0.590172	-0.157282	0.828446	-0.140738	-0.0157654	0.851707	0.0198695	-0.0983042	0.2063	0.990995	-0.203263	-0.0518228	0.800336	0.0365986	0.247073	-0.0477274	1	-0.207318	0.00896709	0.610659
CD4TM_HLADR+	-0.0130655	0.0804981	0.00817598	-0.11171	-0.111191	0.0805444	-0.00652986	0.27105	0.408291	-0.203365	-0.306745	-0.164764	-0.165352	-0.287194	-0.327858	0.124022	0.00242091	-0.144983	0.303282	-0.202695	0.428678	0.339917	0.100462	0.0490176	-0.0756816	0.906048	0.555474	-0.119604	0.489727	0.123947	0.138762	-0.0922269	0.819074	0.598191	-0.0987581	0.534256	0.132472	-0.0830482	-0.202676	0.797415	0.581382	-0.0931537	0.468445	0.337003	0.102308	-0.207318	1	0.833211	0.038238
CD4TM_CD38+HLADR+	0.112563	-0.0857681	0.0366946	-0.00786373	-0.145745	-0.125745	-0.0740129	0.0525854	0.399145	-0.00243531	-0.267046	-0.183505	-0.120469	-0.328736	-0.335455	0.244153	-0.0898791	-0.277211	0.159143	-0.0948867	0.360685	0.298569	0.437179	0.185009	0.0628316	0.724163	0.680917	0.13539	0.466158	0.422884	0.248012	0.00676299	0.648177	0.622283	0.145521	0.520048	0.286912	0.0842878	0.0319	0.701276	0.691903	0.179954	0.428931	0.668108	0.155995	0.00896709	0.833211	1	0.295639
CD4TM_Ki67+	0.262428	-0.163803	0.131319	0.0315848	-0.121904	-0.114195	-0.0540012	-0.127953	-0.0767816	0.19307	-0.103222	-0.165374	0.0299868	-0.16713	-0.208656	-0.0909448	0.00274038	0.0318551	-0.143267	0.0806706	-0.116314	0.0405496	0.573574	0.208758	0.576618	0.0838237	0.391851	0.859159	0.3348	0.640033	0.109651	0.475223	0.0338397	0.302629	0.886571	0.223782	-0.0239462	0.209369	0.636771	0.00354889	0.0748723	0.76219	0.260879	0.641364	0.32317	0.610659	0.038238	0.295639	1
CD4TM_PD1+	0.439346	0.0996732	0.0837772	-0.193901	-0.118581	-0.185261	-0.274148	-0.0648099	0.217089	0.0461725	-0.166895	0.0175834	0.0860799	-0.610554	-0.583595	-0.0963153	0.237022	0.184251	0.00376066	-0.253747	0.0874735	0.4903	0.202377	0.27342	0.160425	0.416514	0.36327	0.304174	0.904305	0.215251	0.260439	0.0289005	0.418054	0.366856	0.317932	0.829286	0.196273	0.26967	0.135283	0.301598	0.332166	0.359351	0.823967	0.370537	0.10754	0.10627	0.470597	0.474477	0.342056
cTfh_HLADR+	0.236344	-0.0601107	0.128606	-0.0791832	-0.117244	0.186792	-0.0629014	0.257068	0.329283	-0.0591792	-0.346398	-0.0668986	-0.023985	-0.190429	-0.259076	0.159479	0.0715425	-0.173917	-0.0432056	-0.0993269	0.319139	0.23463	0.319628	-0.00413911	0.152515	0.577011	0.496153	0.118172	0.102508	0.256535	0.0701247	0.143627	0.36675	0.391543	0.148018	0.140977	0.0113599	-0.136653	-0.0364822	0.435169	0.242219	0.0321308	0.0981189	0.493487	0.311561	-0.0406478	0.575746	0.532889	0.400479
cTfh_CD38+HLADR+	0.242381	-0.0924053	0.245194	-0.0103032	-0.109368	0.0134995	-0.00959493	0.114227	0.0995951	0.0320439	-0.267764	-0.0413416	0.0191448	-0.19386	-0.263467	0.129838	0.0606183	-0.158975	-0.0616608	-0.057915	0.139212	0.0657645	0.476118	0.165361	0.179967	0.382279	0.527471	0.293438	0.0295446	0.420237	0.218969	0.159625	0.21311	0.428695	0.331381	0.0591047	0.057153	0.021427	0.0780609	0.309418	0.199961	0.146315	0.0371496	0.629547	0.531341	0.0624364	0.312242	0.404338	0.619649
CD8	-0.581219	0.141361	-0.0828442	0.27545	0.247695	0.0128884	0.0695252	0.17859	-0.0931866	-0.166098	0.0931014	-0.0819871	0.116296	0.764633	0.715515	-0.295447	-0.0240033	0.268819	0.00701781	0.184704	-0.137115	-0.312054	-0.207831	-0.174383	0.0115467	-0.313158	-0.289083	-0.0962255	-0.429106	-0.163413	-0.219849	0.197181	-0.24429	-0.255275	-0.0713355	-0.471962	-0.139908	-0.180239	0.0857901	-0.291646	-0.230793	-0.0824093	-0.406139	-0.291376	-0.171773	0.132072	-0.264022	-0.239816	-0.119731
CD8_Naive	0.280507	-0.0904923	0.0570436	-0.0456418	0.0166069	-0.172702	-0.234981	-0.249671	0.0493524	0.424852	-0.0141594	-0.190901	-0.0618764	-0.134284	-0.0538708	0.696747	-0.0376731	-0.599248	-0.398927	-0.217251	-0.085001	0.173307	0.318286	-0.0280594	0.228102	0.0170313	0.1687	-0.00507774	-0.194813	0.143541	-0.00678584	0.120315	-0.0861211	0.0077608	-0.0172067	-0.193649	0.288587	0.0310225	-0.00962708	0.186596	0.228651	-0.000736717	-0.0315923	0.232502	-0.0390225	-0.0357777	0.0632028	0.209659	-0.00332043
CD8_CM	0.254209	0.333493	0.364189	-0.0866441	0.172629	-0.0487415	-0.123604	-0.440657	-0.216978	-0.0856572	0.0833374	-0.128859	0.0413544	-0.172369	-0.0642285	0.27663	0.454876	-0.356211	-0.367999	-0.341604	-0.0209895	0.212104	0.104975	0.491514	-0.163124	-0.0295642	0.150702	-0.134727	0.172973	-0.0762638	0.517201	-0.26431	-0.0445626	0.0740859	-0.166283	0.232469	0.454149	0.60198	-0.239549	0.0695516	0.189196	0.038302	0.285439	0.0630084	-0.0363848	-0.260108	-0.0424985	0.0187922	-0.195317
CD8_EM	-0.412337	-0.00576846	-0.268949	0.164244	-0.0898607	0.0246746	0.152468	0.349796	0.206352	-0.323466	-0.040454	0.118482	-0.0782377	0.283755	0.180251	-0.513103	-0.335338	0.565053	0.567816	0.360295	0.085162	-0.310464	-0.266589	-0.299632	-0.345607	-0.0991847	-0.192647	-0.16492	-0.0467183	-0.114711	-0.286353	-0.151128	0.0684831	-0.0654393	-0.143801	0.00919214	-0.282132	-0.322183	-0.0223461	-0.313469	-0.182084	-0.210339	-0.151044	-0.210399	-0.212978	-0.00262984	-0.0999633	-0.166071	-0.122155
CD8_EMRA	-0.352655	0.14936	0.0160481	-0.0205758	0.0539246	0.110327	0.130612	0.225089	-0.0727241	-0.229312	0.0735094	0.310352	0.142858	0.172549	0.112584	-0.311449	0.175958	0.406616	0.216751	-0.153146	0.140461	-0.0291889	-0.314849	-0.122207	-0.144495	0.225798	-0.0763204	-0.234373	-0.00898628	-0.237987	-0.0664196	-0.0295538	0.198723	0.0843607	-0.186177	0.00164636	-0.271674	-0.297883	-0.20586	0.204447	-0.111753	-0.295297	-0.126229	-0.266782	0.245757	-0.159064	0.153421	-0.122611	-0.120297
CD8_TM	0.288471	-0.381589	-0.101884	0.0132487	-0.203994	0.277977	0.0839297	0.0846253	0.1054	0.12807	-0.0730942	-0.0765526	0.0398312	-0.279939	-0.292233	-0.263134	-0.152954	-0.0100227	0.20072	0.474987	0.0728839	-0.112268	0.118126	-0.0430984	-0.15882	-0.0738153	-0.0105966	0.0997428	0.0522812	0.142525	0.0114881	-0.241816	-0.0903276	-0.056434	0.0904986	0.12257	-0.169575	-0.0603311	-0.022164	-0.202615	-0.136987	0.0963795	0.025187	0.227812	0.053802	-0.0673341	-0.0314276	0.111537	0.203307
CD8_CD27+	0.00953994	0.279045	-0.0279943	-0.179142	0.0779527	0.0397608	-0.283731	0.19566	0.338809	-0.0478078	-0.0506231	0.256587	-0.0822603	-0.0197137	-0.07638	-0.180938	0.175104	0.25253	-0.0361414	-0.0283175	0.393031	0.555787	-0.351933	-0.185185	0.023803	0.200321	-0.149659	-0.28859	0.14105	-0.358432	-0.0982167	0.0677835	0.0853434	-0.145237	-0.246984	0.206933	-0.280077	-0.309155	-0.236573	0.109491	-0.11894	-0.291064	0.0877755	-0.273467	-0.00339477	-0.171868	0.243551	-0.0355446	-0.209844
CD8_CD27-	-0.266029	0.207375	-0.0293407	-0.0123397	0.107902	-0.0182356	-0.00975499	0.325556	0.174203	-0.247445	-0.0225194	0.316719	0.0429877	0.0462171	0.00366791	-0.380666	0.122958	0.575288	0.269816	-0.141947	0.271106	0.104108	-0.329555	-0.207561	-0.181367	0.307291	-0.0824851	-0.244617	0.203801	-0.241867	-0.160643	-0.0528018	0.30188	0.0736243	-0.205358	0.218534	-0.299253	-0.32784	-0.176528	0.149095	-0.128784	-0.304251	-0.00547126	-0.266543	0.0905057	-0.127226	0.238212	-0.0911352	-0.16555
CD8_CXCR5+	0.124028	0.480828	0.373795	-0.167902	0.210717	-0.113046	-0.393633	-0.0768754	0.101291	0.197555	-0.0278565	-0.108761	-0.08952	-0.179722	-0.145579	0.257496	0.207169	-0.10467	-0.234154	-0.303764	-0.0438577	0.311123	0.079734	0.235873	0.00375315	0.132692	0.134422	-0.147653	0.200502	-0.0296668	0.29643	-0.0399947	0.109658	0.10396	-0.16098	0.208353	0.268651	0.155223	-0.249192	0.0713813	0.0994332	-0.152715	0.251437	0.103457	0.161864	-0.235602	0.13787	0.0718669	-0.0825806
CD8MEM_CD25+	0.166289	-0.0808306	0.260241	0.0157714	0.0303513	0.262155	-0.00704246	-0.244353	-0.0347251	-0.125113	0.048452	-0.130955	0.0324405	-0.0643923	-0.0305476	0.139027	0.311706	-0.330147	-0.266534	-0.101361	0.176237	0.0222333	0.105819	0.477926	-0.141076	0.0266001	0.16144	-0.164113	-0.0406204	-0.038761	0.493914	-0.184792	-0.0432227	0.0487485	-0.177899	0.0288161	0.471573	0.565972	-0.166531	0.195149	0.320296	-0.0216917	0.135409	0.101317	-0.0192604	-0.166257	0.0867762	0.162554	-0.261278
CD8MEM_CD38+	0.267403	-0.169458	0.0079359	0.100903	-0.0985685	-0.209874	-0.119115	-0.162083	0.00752335	0.345092	-0.107853	-0.215254	0.0598483	-0.143609	-0.145054	-0.0110156	-0.213987	-0.0003858	-0.171664	0.16175	-0.154928	-0.0491137	0.607638	0.277839	0.722911	-0.151294	0.189272	0.880235	0.329169	0.705138	0.0874448	0.621416	-0.114003	0.085431	0.859823	0.166793	0.226116	0.455327	0.886397	-0.167164	0.1018	0.86586	0.242989	0.423837	-0.0137951	0.853788	-0.204989	0.0874235	0.610778
CD8MEM_CD69+	0.339048	0.185136	0.448132	0.00276369	-0.0671406	-0.155495	-0.239712	-0.341489	-0.234734	0.258178	0.0487545	-0.170287	0.0443018	-0.227585	-0.189091	0.350389	0.118247	-0.340685	-0.205186	-0.201828	-0.184526	-0.0067563	0.215037	0.840062	-0.0872497	-0.00392278	0.269735	-0.0639156	0.00215015	0.0740585	0.857794	-0.127105	-0.00233155	0.221238	-0.0685898	0.0686263	0.611525	0.798861	-0.143617	0.149957	0.289731	0.0254961	0.209709	0.245182	0.539253	-0.170136	-0.0558158	0.0459267	-0.0659434
CD8MEM_CXCR5+	0.180224	0.1507	0.555649	-0.100433	0.17698	-0.0607597	-0.256627	-0.0264368	-0.000479992	-0.0660929	-0.03387	-0.0786539	0.0026646	-0.168253	-0.125871	0.279022	0.174197	-0.244203	-0.246067	-0.214235	0.0602723	0.24404	0.206312	0.17474	-0.0640516	0.108076	0.276665	-0.130813	0.116519	0.0698672	0.187545	-0.111249	0.0585766	0.176846	-0.153223	0.14545	0.488649	0.352476	-0.202755	0.0605363	0.23644	-0.0165504	0.170163	-0.00154226	-0.156616	-0.197248	-0.039689	-0.0461349	-0.19088
CD8MEM_HLADR+	0.246222	0.13241	0.302767	-0.112096	-0.182941	0.0443226	-0.167627	0.111994	0.222538	0.0259023	-0.290459	-0.153183	-0.033596	-0.208631	-0.244816	0.420714	-0.0142701	-0.371414	-0.0694263	-0.199714	0.112337	0.326939	0.0940214	0.490046	0.00353848	0.520771	0.343878	-0.195353	0.14236	-0.0128856	0.581911	-0.0129699	0.32798	0.281116	-0.175077	0.221241	0.377028	0.315942	-0.271352	0.626814	0.39589	-0.152522	0.310183	0.229848	0.459119	-0.257751	0.548283	0.437624	-0.127137
CD8MEM_CD38+HLADR+	0.339572	0.12035	0.39208	-0.0308682	-0.100074	-0.206881	-0.299276	-0.183137	0.181449	0.249075	-0.218052	-0.190685	0.0116857	-0.216834	-0.22566	0.401646	-0.0110929	-0.381494	-0.18098	-0.117145	0.104323	0.190631	0.268095	0.628653	-0.0464333	0.149255	0.330925	-0.0657977	0.191656	0.117061	0.670653	-0.0813621	0.101961	0.199247	-0.0751991	0.26113	0.597861	0.616659	-0.137604	0.192573	0.401057	0.0732188	0.351276	0.276578	0.203048	-0.155056	0.14782	0.281194	-0.102791
CD8MEM_Ki67+	0.200371	-0.15727	0.00932285	0.0852155	-0.12401	-0.134261	-0.0369342	-0.132319	-0.103135	0.171292	-0.0865101	-0.111032	0.0250968	-0.104374	-0.138743	-0.135949	-0.164665	0.0910038	-0.133667	0.163891	-0.200655	-0.0531088	0.520482	0.256471	0.752688	-0.129275	0.165331	0.941923	0.369045	0.675841	0.0439251	0.65418	-0.0913108	0.104775	0.92504	0.193051	0.103751	0.448094	0.932554	-0.142987	0.0469832	0.9096	0.243641	0.349508	-0.0195191	0.908295	-0.197985	0.0354619	0.666987
CD8MEM_PD1+	0.591608	-0.0443636	0.351633	-0.0320459	-0.0668218	-0.18708	-0.393408	-0.289312	0.124201	0.242557	-0.0497033	-0.0847164	0.190099	-0.550649	-0.469612	0.267095	0.0924613	-0.2466	-0.218261	-0.109897	-0.112588	0.275023	0.463455	0.298248	0.111657	0.160561	0.373293	0.272368	0.609868	0.35232	0.297139	-0.0199037	0.129992	0.251868	0.256096	0.604549	0.443721	0.492989	0.129226	0.0985471	0.279323	0.364457	0.637178	0.402761	-0.0507343	0.0767666	0.110209	0.272761	0.224927
CD8CM_CD25+	-0.0394277	-0.0938798	0.0289601	0.0901976	-0.0687703	0.345455	0.156546	-0.116946	-0.0314664	-0.166719	0.155112	-0.0288758	0.0520833	0.0312681	0.0146386	-0.0355143	0.260603	-0.0554789	-0.0832304	-0.100881	0.277842	0.0145209	-0.110702	0.249345	-0.171445	0.0513973	-0.0168822	-0.262796	-0.0895277	-0.17712	0.27834	-0.123233	-0.0222075	-0.0565046	-0.271129	-0.0287647	0.176854	0.213354	-0.197731	0.224875	0.204015	-0.193132	0.0359799	-0.0876756	0.0794962	-0.169814	0.117219	0.0631578	-0.324705
CD8CM_CD38+	0.153108	-0.120182	0.00279212	0.109637	-0.21963	-0.194841	-0.10067	-0.106387	0.00501336	0.280446	-0.079068	-0.207086	0.040969	-0.119599	-0.191521	-0.0832872	-0.349627	0.0291544	-0.0112656	0.286635	-0.142483	-0.0985343	0.596522	0.273628	0.706956	-0.0458067	0.264006	0.883492	0.364329	0.762165	0.0938068	0.628807	0.0196791	0.213251	0.869475	0.228241	0.186849	0.432385	0.895303	-0.117917	0.133427	0.83398	0.278747	0.418899	0.0315983	0.867581	-0.137803	0.103626	0.628939
CD8CM_CD69+	0.130808	0.248472	0.347933	-0.165982	-0.272312	-0.13045	-0.239009	-0.20461	-0.167108	0.125796	-0.0258241	-0.150285	-0.0831081	-0.157806	-0.221608	0.0923657	-0.181789	-0.279533	0.0382549	0.295051	-0.0765456	-0.0645393	0.196473	0.682178	-0.148749	0.105723	0.331422	-0.0466423	0.0491325	0.165014	0.750935	-0.235908	0.119177	0.321778	-0.0347806	0.206823	0.519278	0.613469	-0.153882	0.188252	0.308749	0.00664675	0.291549	0.1989	0.453092	-0.187868	0.0148484	0.0738055	-0.0234013
CD8CM_CXCR5+	0.0266241	0.250736	0.314629	-0.081694	0.317388	-0.0677727	-0.267116	0.179898	0.247707	-0.0829569	-0.031095	0.273977	0.0754172	-0.0497056	-0.0442087	0.0196574	0.287379	0.0065007	-0.162976	-0.227578	0.326872	0.500702	-0.0833545	-0.0942861	0.0656864	0.119204	0.0586568	-0.198119	0.118288	-0.141286	-0.062585	0.10444	0.0609255	0.0246142	-0.195465	0.128746	0.0402267	-0.0394969	-0.164097	0.0105816	0.0403543	-0.172424	0.0209988	-0.194986	-0.164234	-0.106193	0.022969	-0.113866	-0.215966
CD8CM_HLADR+	0.102016	0.226983	0.272046	-0.103222	-0.140865	-0.161112	-0.26423	0.177695	0.289971	0.0637555	-0.222254	-0.148483	0.0159143	-0.28272	-0.32304	0.345728	-0.144469	-0.249372	0.201091	-0.214363	0.13139	0.280411	0.146069	0.411674	-0.056591	0.640105	0.531661	-0.178559	0.373165	0.113063	0.496664	-0.0656535	0.617534	0.562675	-0.153016	0.436149	0.470619	0.292502	-0.238831	0.566025	0.554984	-0.152795	0.480886	0.241907	0.331773	-0.238849	0.599349	0.466422	-0.0982315
CD8CM_CD38+DR+	0.213664	0.195025	0.418631	-0.000634181	-0.141095	-0.192663	-0.228102	-0.0252622	0.0853444	0.163219	-0.165595	-0.203381	0.167022	-0.228813	-0.27931	0.350853	-0.108336	-0.289866	0.0360885	-0.137696	-0.018537	0.104298	0.228045	0.603967	-0.09959	0.288881	0.429162	-0.0881955	0.27318	0.150153	0.660205	-0.0987542	0.308131	0.409401	-0.0820135	0.323829	0.557971	0.557291	-0.180695	0.220304	0.394373	-0.0252592	0.427523	0.235345	0.317816	-0.194974	0.207823	0.212503	-0.0623924
CD8CM_Ki67+	0.192518	-0.161724	-0.0147275	0.0786281	-0.174954	-0.137349	-0.023648	-0.116146	-0.104484	0.172386	-0.0845809	-0.0948535	0.0272356	-0.107343	-0.170698	-0.166442	-0.218661	0.107816	-0.103557	0.239233	-0.216089	-0.0646566	0.511824	0.249206	0.750475	-0.120266	0.166441	0.954587	0.365276	0.685654	0.0483282	0.653354	-0.0877269	0.113436	0.944208	0.199041	0.0477736	0.405279	0.92925	-0.142015	0.0214239	0.894273	0.25216	0.371252	0.0408039	0.905966	-0.184769	0.0486658	0.715796
CD8CM_PD1+	0.286369	0.198078	0.304981	-0.140243	0.0903762	-0.206613	-0.429971	0.0344598	0.207918	0.000140291	-0.116038	0.178023	0.169511	-0.447746	-0.391925	-0.0643105	0.207427	0.189346	0.0844119	-0.265784	-0.00670221	0.221054	0.154307	0.228447	-0.103721	0.287575	0.32856	-0.00958347	0.660075	0.101341	0.252801	-0.18525	0.356633	0.361257	0.0193429	0.66074	0.419329	0.356159	-0.0961777	0.0978367	0.262853	0.0569111	0.611746	0.112461	-0.0471193	-0.126425	0.164681	0.0656832	-0.0122416
CD8EM_CD25+	0.285651	-0.131027	0.277289	0.0466028	0.0568329	0.286171	-0.0515788	-0.29114	-0.0632342	-0.0173021	0.0872633	-0.121565	0.0531292	-0.17852	-0.119294	0.12916	0.307418	-0.354828	-0.265541	-0.0666855	0.101319	0.0279878	0.107442	0.516883	-0.102323	0.0152808	0.13132	-0.118426	-0.0244117	-0.021224	0.522375	-0.149571	-0.0403472	0.0430294	-0.130071	0.0320672	0.405029	0.603705	-0.110192	0.171756	0.248504	0.0152134	0.13181	0.145521	0.0493974	-0.117165	0.105923	0.190962	-0.21262
CD8EM_CD38+	0.271325	-0.133579	0.162873	0.065156	-0.116937	-0.207943	-0.217194	-0.178614	-0.0487184	0.335588	-0.114845	-0.174941	0.0641238	-0.149612	-0.13023	0.0322941	-0.151334	-0.0513724	-0.204178	0.118606	-0.130564	-0.056215	0.645072	0.313249	0.635236	-0.135421	0.276741	0.797347	0.320939	0.691549	0.142925	0.525126	-0.102904	0.158134	0.776902	0.189239	0.420571	0.546936	0.787609	-0.142164	0.197092	0.823314	0.284413	0.371221	-0.0468819	0.749521	-0.274468	-0.0116517	0.52531
CD8EM_CD69+	0.385573	0.0418785	0.556848	-0.0450605	-0.087923	-0.131849	-0.295208	-0.350312	-0.199879	0.209168	0.102057	-0.162472	0.040174	-0.26446	-0.201767	0.300962	0.148876	-0.365763	-0.22322	-0.143604	-0.173724	-0.0461905	0.241813	0.735091	-0.122998	-0.0154835	0.27369	-0.0545477	0.0256506	0.084103	0.735743	-0.18	-0.024673	0.208664	-0.062745	0.0762515	0.680626	0.824991	-0.140757	0.127495	0.290596	0.068022	0.236147	0.207011	0.359148	-0.167798	-0.120743	-0.0286194	-0.107937
CD8EM_CXCR5+	0.407225	0.102835	0.625813	-0.0633814	-0.0259922	-0.139081	-0.320212	-0.20838	-0.154693	0.178013	-0.166074	-0.0239495	0.0420409	-0.287668	-0.237498	0.235631	0.133409	-0.236228	-0.23177	-0.166596	-0.0860335	0.108618	0.279896	0.738143	0.030827	0.0556735	0.354289	0.153591	0.259567	0.162793	0.722523	-0.0349986	0.0303503	0.2689	0.13968	0.282611	0.638712	0.794791	-0.00268873	0.110976	0.301008	0.257252	0.389552	0.204944	0.334324	-0.0279873	-0.0932888	-0.029167	0.104615
CD8EM_HLADR+	0.268319	0.10409	0.407781	-0.139263	-0.255442	0.0998654	-0.22466	0.0249116	0.0865515	0.0157732	-0.212687	-0.121374	-0.0457854	-0.198971	-0.206986	0.32187	0.0990042	-0.332081	-0.114997	-0.185422	0.107946	0.240247	0.122768	0.514218	-0.0297908	0.421049	0.340737	-0.180363	0.117337	-0.00824992	0.592759	-0.0498492	0.256759	0.26937	-0.166134	0.183386	0.503352	0.418888	-0.265268	0.507162	0.391877	-0.106165	0.33724	0.171797	0.423465	-0.254745	0.370615	0.235071	-0.138172
CD8EM_CD38+DR+	0.289837	0.10851	0.430812	-0.0882908	-0.184797	-0.192336	-0.379324	-0.184653	0.0510252	0.250666	-0.148304	-0.0997585	-0.0514108	-0.174257	-0.155407	0.355494	0.0356205	-0.346761	-0.212471	-0.120357	0.0930533	0.117713	0.31545	0.556628	-0.0183779	0.078463	0.363147	-0.0483478	0.0986507	0.147849	0.581989	-0.0710471	0.042136	0.224358	-0.0602561	0.159017	0.746114	0.617539	-0.104966	0.142392	0.450061	0.101522	0.296529	0.196166	0.171558	-0.12375	-0.0383409	0.0683524	-0.114552
CD8EM_Ki67+	0.19258	-0.15191	-0.0169396	0.0729484	-0.150602	-0.134101	-0.0575547	-0.133785	-0.0914969	0.197501	-0.0807042	-0.0901862	0.00692709	-0.108023	-0.139697	-0.123234	-0.187087	0.0892358	-0.121196	0.16847	-0.184053	-0.0611248	0.533396	0.241433	0.762842	-0.121715	0.164916	0.926197	0.346859	0.688216	0.0332208	0.659241	-0.0846469	0.106154	0.91043	0.180292	0.119341	0.431623	0.936029	-0.132184	0.0563336	0.897825	0.217449	0.344308	-0.0152192	0.910646	-0.202497	0.0248533	0.638873
CD8EM_PD1+	0.621234	-0.0890884	0.248391	-0.0487002	-0.0704075	-0.146741	-0.284563	-0.425161	-0.031562	0.228454	0.0428278	-0.00851159	0.150517	-0.604562	-0.498698	0.344852	0.136634	-0.323679	-0.264753	-0.178393	-0.121808	0.312242	0.382831	0.296864	0.129288	0.190288	0.320214	0.222392	0.524903	0.272428	0.308467	-0.0352762	0.127998	0.214238	0.21942	0.541456	0.329519	0.434869	0.0791906	0.189967	0.242092	0.307278	0.56389	0.350176	0.0671346	0.0295361	0.16394	0.270098	0.205034
CD8TM_CD25+	-0.307511	-0.0578316	-0.231926	0.121539	-0.0508846	0.346087	0.175685	-0.170427	-0.0538335	-0.09292	0.372237	-0.0360729	-0.0579798	0.366732	0.327736	-0.0521241	0.218	-0.0709202	-0.196218	0.0095911	0.215205	-0.105729	-0.214035	-0.108987	-0.0385841	-0.16367	-0.242334	-0.255235	-0.419607	-0.258299	-0.0920404	0.0287104	-0.224735	-0.289276	-0.26423	-0.391594	-0.115464	-0.164701	-0.127427	-0.00747052	-0.0310651	-0.266661	-0.289167	-0.194934	-0.0535452	-0.0703035	-0.0574861	-0.0922531	-0.276835
CD8TM_CD38+	0.234192	-0.157287	-0.155766	0.143179	-0.0496235	-0.203363	0.0329944	-0.0975396	0.097651	0.292994	-0.184966	-0.200193	0.0691397	-0.161324	-0.15574	-0.0308659	-0.223078	0.00497019	-0.0793052	0.155947	-0.0989595	0.0193101	0.478594	0.273837	0.655629	-0.083599	0.0825873	0.759316	0.344669	0.595564	0.117344	0.582204	-0.0556251	0.0141998	0.742214	0.180899	0.0661815	0.324269	0.799026	-0.0682876	0.0695921	0.731693	0.245479	0.430586	0.0519748	0.775986	-0.0200022	0.256093	0.516305
CD8TM_CD69+	0.294102	0.025265	0.171738	0.0432155	-0.00985375	-0.0729934	0.0562171	-0.302027	-0.157826	0.174876	0.0420471	-0.10625	-0.00365991	-0.210533	-0.162531	0.254675	0.134469	-0.307098	-0.133171	-0.165711	-0.112127	0.0525359	0.0333015	0.756852	-0.0518052	0.0429199	0.0555722	-0.0805943	-0.0825899	-0.0524354	0.790958	-0.0724989	-0.0244622	0.0454786	-0.0684766	-0.0338323	0.199738	0.532034	-0.135886	0.311982	0.140643	-0.0459773	0.0601028	0.297093	0.700847	-0.138413	0.164019	0.274133	-0.0166624
CD8TM_CXCR5+	-0.154085	0.218616	0.0528155	-0.0398808	0.0941905	-0.0183798	-0.0212372	0.123116	0.135846	-0.181981	-0.0042822	0.17156	-0.174191	0.121417	0.0807289	-0.0611778	0.233685	0.075188	-0.145672	-0.104189	0.317899	0.429888	-0.210733	-0.244607	0.0207046	0.0795027	-0.144028	-0.258986	-0.00243359	-0.239751	-0.193047	0.0972099	-0.0247171	-0.188868	-0.267922	-0.0189628	-0.181899	-0.323151	-0.214579	0.0638286	-0.0279666	-0.254766	-0.003401	-0.221637	-0.109127	-0.139396	0.10387	-0.0297305	-0.228204
CD8TM_HLADR+	0.0304584	0.157931	0.0226734	-0.0766272	-0.143734	-0.0218896	-0.0530409	0.195835	0.399656	-0.0304929	-0.320094	-0.16611	-0.113608	-0.205155	-0.268243	0.271709	-0.102373	-0.234452	0.195483	-0.165254	0.265505	0.333921	-0.00689101	0.285045	-0.0649125	0.669678	0.328711	-0.244386	0.297569	-0.0128611	0.382693	-0.0578295	0.571064	0.357027	-0.227221	0.360145	0.169695	0.0661253	-0.25713	0.697045	0.460504	-0.224785	0.354127	0.23812	0.277619	-0.245781	0.810008	0.685369	-0.176299
CD8TM_CD38+DR+	0.196576	0.122251	0.0664294	0.0204373	-0.0607054	-0.152877	-0.0264785	-0.0669856	0.289498	0.136156	-0.258358	-0.136795	-0.0201669	-0.196491	-0.239223	0.27162	-0.0648418	-0.256234	0.0114437	-0.0874775	0.185357	0.274934	0.0238822	0.481008	-0.0644211	0.270731	0.129138	-0.149247	0.224756	-0.0230229	0.549306	-0.0542018	0.214761	0.0912027	-0.151292	0.282055	0.147343	0.285325	-0.167643	0.334458	0.261456	-0.0785899	0.280648	0.24043	0.274208	-0.164727	0.44263	0.509146	-0.143846
CD8TM_Ki67+	0.181292	-0.163309	-0.11398	0.112432	-0.0985041	-0.121173	0.0498593	-0.135515	-0.0852126	0.167406	-0.0896988	-0.100255	0.028692	-0.0908233	-0.134094	-0.162248	-0.162776	0.104265	-0.124657	0.181894	-0.196853	-0.0116592	0.443403	0.232001	0.764049	-0.149703	0.0765826	0.92933	0.359536	0.619951	0.0274777	0.670363	-0.11426	0.0287885	0.915178	0.176643	-0.0491031	0.354964	0.929503	-0.142268	-0.0145569	0.877298	0.22171	0.353212	0.00963248	0.910982	-0.138744	0.109027	0.678777
CD8TM_PD1+	0.3095	-0.0223923	-0.233278	-0.064714	-0.0207976	-0.123458	-0.102617	-0.0176591	0.261602	0.114834	-0.106803	0.138086	0.0381048	-0.47291	-0.439654	-0.115479	0.0807871	0.191412	0.0462587	-0.0653434	0.0314615	0.373675	0.0113197	-0.0557848	0.0819084	0.229471	0.0367811	0.163239	0.653932	0.0582891	-0.0387672	-0.00360576	0.236701	0.0550174	0.16723	0.586656	-0.199716	-0.13718	0.0912467	0.143168	0.0699947	0.167362	0.53887	0.236963	-0.0130749	0.0682653	0.406752	0.460306	0.224484
CD8_EMRA_CD25+	-0.175387	-0.16574	0.12331	0.242764	0.0559878	0.695215	0.228413	0.135257	-0.257196	-0.262597	-0.0661357	-0.109336	0.214289	0.349928	0.36586	-0.0207479	0.176154	-0.144209	-0.160983	0.0171043	0.00463401	-0.260998	-0.104637	0.0176032	-0.0989719	-0.0994168	-0.0824053	-0.149923	-0.368797	-0.138803	0.0118342	-0.0312641	-0.122693	-0.0880256	-0.161967	-0.349583	0.0519617	0.100338	-0.0741933	-0.143765	-0.0961955	-0.11116	-0.272109	-0.258475	-0.162785	-0.0594114	-0.121645	-0.284148	-0.204641
CD8EMRA_CD27+	-0.121454	0.0549161	-0.0980537	-0.263466	-0.335159	0.123484	-0.146559	0.00444518	0.149357	-0.0822595	0.0941035	0.0660389	-0.197978	0.0663105	-0.098008	-0.469164	-0.313414	0.134053	0.236054	0.814512	0.203224	-0.00587609	-0.214475	-0.0670727	-0.205576	-0.0522819	-0.123489	-0.146683	-0.0363689	-0.113033	0.0305682	-0.231801	-0.0575882	-0.111905	-0.120885	0.142187	-0.180146	-0.141217	-0.162278	-0.0929714	-0.111671	-0.147467	0.0865944	-0.132223	-0.0312701	-0.151072	-0.00452709	-0.0371648	-0.099441
CD8EMRA_CD25+CD27+	-0.196533	-0.158751	-0.0877761	0.364244	0.0769038	0.624847	0.222365	0.261514	-0.0964689	-0.323211	-0.0753267	-0.133695	0.186643	0.386205	0.398303	0.0694135	0.0174467	-0.0873028	-0.160673	-0.000634173	-0.0700862	-0.0927845	-0.199358	-0.0855938	0.0247342	-0.0278508	-0.148923	-0.132045	-0.309495	-0.195831	-0.122524	0.14402	-0.077059	-0.161212	-0.150779	-0.31566	-0.077815	-0.0543177	0.0254038	-0.0253943	-0.0845684	-0.131457	-0.231576	-0.256117	-0.179672	0.0607997	0.0647717	-0.0938856	-0.200993
CD8EMRA_CD27+CD38+	0.168222	-0.155971	-0.132167	0.103324	-0.141667	-0.178513	-0.0841043	-0.0780857	0.0643345	0.263473	-0.0797875	-0.188238	-0.00645889	-0.118672	-0.135389	-0.116013	-0.289922	0.145139	-0.0328748	0.190947	-0.119697	-0.0121918	0.513756	0.0950287	0.75545	-0.0517107	0.139234	0.898378	0.412221	0.6874	-0.104256	0.679263	0.0066062	0.0888013	0.877524	0.240721	0.0251361	0.26276	0.940843	-0.141946	0.0404976	0.863524	0.23833	0.356951	-0.0879036	0.917855	-0.0861197	0.127705	0.62735
CD8EMRA_CD27+CD69+	0.261751	0.0325928	0.398093	0.0731967	-0.142409	-0.173272	-0.209479	-0.260108	-0.181955	0.331539	0.109022	-0.190486	0.0320685	-0.229813	-0.233005	0.262502	-0.0199232	-0.171951	-0.0538394	-0.151041	-0.132312	-0.190341	0.256602	0.794032	-0.130893	0.0552543	0.33385	-0.0280807	-0.029609	0.163944	0.795264	-0.12224	0.0835617	0.312109	-0.0282276	0.0315578	0.580706	0.73039	-0.0881427	0.157962	0.325467	0.0206196	0.101921	0.312271	0.632791	-0.114618	-0.0162032	0.106662	-0.000302697
CD8EMRA_CD27+CXCR5+	0.138806	0.328791	0.096823	-0.153868	0.0789814	-0.210071	-0.420997	0.193834	0.402349	-0.0533661	-0.116868	0.0508475	-0.16791	-0.169258	-0.159593	0.0505202	0.025601	0.180238	-0.0597581	-0.13056	0.213931	0.519456	-0.138393	-0.118517	-0.0226874	0.218857	-0.000806848	-0.210809	0.334152	-0.175943	-0.0843384	-0.00115327	0.176809	-0.0240895	-0.218045	0.368494	0.0399908	-0.0640418	-0.15291	0.0772851	0.0350739	-0.184728	0.257546	-0.142219	-0.210282	-0.116234	0.220733	0.023792	-0.256331
CD8EMRA_CD27+DR+	0.00919765	0.185199	0.108956	-0.111425	-0.139757	0.0112223	-0.145296	0.248482	0.35532	-0.124944	-0.242526	-0.199578	-0.112447	-0.211391	-0.226939	0.219583	-0.118324	-0.130389	0.253951	-0.184232	0.181669	0.302814	0.00188886	0.232027	-0.0817529	0.763302	0.399551	-0.211154	0.389411	0.0127472	0.320222	-0.0773408	0.682658	0.456263	-0.193791	0.456766	0.215923	0.071804	-0.248712	0.701836	0.450452	-0.197003	0.409315	0.203424	0.268871	-0.235458	0.825339	0.609846	-0.129083
CD8EMRA_CD27+CD38+DR+	0.12604	0.192158	0.0419223	-0.0951847	-0.1349	-0.199124	-0.292907	0.114791	0.498077	0.0350926	-0.205702	-0.197764	-0.131018	-0.227361	-0.213817	0.149825	-0.221212	0.0315645	0.228224	-0.0780392	0.222414	0.309177	0.00602178	0.144525	-0.08899	0.508757	0.223363	-0.145855	0.496364	0.0116841	0.197143	-0.0619736	0.523788	0.231959	-0.154723	0.546997	0.178686	0.0779595	-0.137899	0.303075	0.280683	-0.0570801	0.447213	0.135945	0.0100004	-0.133195	0.57614	0.454555	-0.155224
CD8EMRA_CD27+Ki67+	0.145371	-0.164435	-0.138882	0.0867638	-0.132562	-0.114453	0.00217404	-0.0950966	-0.0676022	0.178486	-0.0679346	-0.0818374	-0.0132259	-0.0601888	-0.102548	-0.182641	-0.199198	0.154224	-0.104858	0.194815	-0.184851	-0.0465176	0.455519	0.131183	0.794653	-0.151055	0.0774259	0.942707	0.319426	0.639999	-0.083143	0.705038	-0.110431	0.0314014	0.927986	0.132571	-0.0467871	0.282653	0.962782	-0.177628	-0.0316828	0.881432	0.16522	0.318472	-0.0322619	0.945389	-0.18313	0.0351294	0.682901
CD8EMRA_CD27-	-0.41102	0.103069	-0.143805	0.0460079	0.0911959	0.0896715	0.252947	0.357365	-0.0382497	-0.393946	0.0441208	0.21207	0.0497271	0.22484	0.153998	-0.566263	0.0216842	0.683973	0.386902	-0.043555	-0.00870757	-0.195538	-0.383211	-0.125765	-0.0798918	0.0750126	-0.185469	0.0159603	0.135128	-0.185458	-0.18717	0.0714606	0.181833	0.0190646	0.0394852	0.0430787	-0.356867	-0.220518	0.0784649	-0.0624437	-0.217414	-0.057511	-0.0658285	-0.293822	0.0526729	0.123419	0.0521625	-0.17477	0.0134145
CD8EMRA_CD25+CD27-	-0.0620492	-0.214345	0.18683	0.19626	0.125546	0.537291	0.06177	0.262102	-0.0442584	-0.299379	-0.163222	-0.0191392	0.191812	0.200626	0.257677	0.134448	0.0992875	-0.200314	-0.192201	-0.0442766	0.0506675	-0.00337434	-0.0426013	-0.00872095	-0.0644437	0.0416721	0.0574422	-0.181448	-0.227342	-0.106607	-0.00930476	-0.0216829	-0.0200328	0.00385816	-0.193297	-0.184899	0.202399	0.108182	-0.0946218	0.039005	0.107852	-0.129653	-0.157371	-0.191798	-0.231419	-0.0732647	0.0319777	-0.0934933	-0.247931
CD8EMRA_CD27-CD38+	0.169251	-0.186984	-0.0628885	0.107397	-0.0540146	-0.179024	-0.071405	-0.14973	-0.0481515	0.333376	-0.0601353	-0.160125	0.0463713	-0.0747628	-0.0655406	-0.124922	-0.187583	0.0964806	-0.150154	0.195198	-0.189028	-0.0664935	0.511616	0.131648	0.739916	-0.219663	0.0780182	0.915825	0.300739	0.649187	-0.0649836	0.643736	-0.164879	0.0104704	0.896818	0.120181	0.0406826	0.284197	0.915586	-0.229667	-0.0135158	0.851785	0.182403	0.347147	-0.0324585	0.889081	-0.258875	0.00142444	0.679396
CD8EMRA_CD27-CD69+	0.282609	0.00808982	0.23495	0.104852	-0.112025	-0.168707	-0.232305	-0.286678	-0.0507549	0.37381	0.124696	-0.124647	-0.0592311	-0.166692	-0.163497	0.316483	-0.00213763	-0.282804	-0.192974	-0.0962886	-0.056145	-0.172676	0.205695	0.620748	-0.0869757	-0.0451504	0.184699	-0.0948938	-0.185748	0.0748857	0.613267	-0.0765419	-0.0564662	0.109588	-0.107013	-0.135247	0.494759	0.59958	-0.0744991	0.0704687	0.229989	-0.0316781	-0.0417008	0.253306	0.449972	-0.0930107	-0.0730559	0.0737371	-0.121013
CD8EMRA_CD27-CXCR5+	0.20558	0.213307	0.258059	-0.0771856	0.114643	0.0267159	-0.13101	0.0289808	-0.00151167	0.293434	-0.142008	-0.0294339	-0.0728831	-0.184989	-0.194152	0.162201	-0.0303542	-0.052092	-0.0455195	-0.0881756	-0.0226624	0.160828	-0.0210843	0.269102	0.0522225	0.111671	0.0226131	-0.045021	0.0165734	-0.0456866	0.328871	0.073628	0.061436	0.021379	-0.0341972	0.030308	-0.0484484	0.0354468	-0.147958	0.0224092	-0.100997	-0.103937	0.068413	0.0629594	0.478379	-0.139308	0.116208	0.00706075	0.100027
CD8EMRA_CD27-DR+	0.0931061	0.118304	0.243017	-0.0866568	-0.166845	0.208311	0.00553051	0.108828	0.0537181	-0.109054	-0.22277	-0.0403338	-0.0769214	-0.0558421	-0.0794136	0.162354	0.152963	-0.221833	-0.0538677	-0.156727	0.149676	0.217841	-0.0744458	0.405298	-0.0353541	0.427741	0.150886	-0.215603	-0.00265793	-0.142856	0.500131	-0.0207439	0.222336	0.136246	-0.193991	0.0646751	0.131269	0.167281	-0.294128	0.543153	0.189522	-0.22683	0.138584	0.090752	0.557165	-0.259795	0.440496	0.227271	-0.109051
CD8EMRA_CD27-CD38+DR+	0.137542	0.139523	0.194181	-0.0637351	-0.109442	-0.201679	-0.211641	-0.201838	0.0744044	0.19356	-0.143126	-0.0555061	-0.140993	-0.0328288	0.00970548	0.236496	0.0835666	-0.269546	-0.18179	-0.0893393	0.0864074	0.269446	-0.00467814	0.466574	-0.0419117	0.0219087	0.0747873	-0.115944	0.0962797	-0.109694	0.524259	-0.0670825	-0.000666178	-0.0103167	-0.127395	0.142804	0.301834	0.313008	-0.188338	0.135809	0.271602	-0.0267751	0.27171	0.120383	0.280097	-0.175114	0.107736	0.185976	-0.0705731
CD8EMRA_CD27-Ki67+	0.158082	-0.166599	-0.0963067	0.0821259	-0.148245	-0.120513	-0.0345236	-0.11355	-0.0630675	0.203105	-0.0631685	-0.101728	0.00732078	-0.0763033	-0.113673	-0.159198	-0.201739	0.122333	-0.105533	0.205066	-0.16974	-0.0539176	0.526578	0.133224	0.790511	-0.135187	0.131415	0.945227	0.324396	0.694751	-0.0698506	0.692216	-0.0981546	0.074016	0.933653	0.152412	0.0165301	0.306586	0.960201	-0.167491	0.00549073	0.888727	0.181908	0.355864	-0.0410923	0.938127	-0.194315	0.036936	0.690644
CD8EMRA_CD27-PD1+	0.408287	-0.132955	0.0726023	-0.012402	0.0115591	-0.225306	-0.254012	-0.231513	0.252324	0.175341	0.097024	-0.106778	0.0281722	-0.435948	-0.352754	0.184083	-0.0396311	-0.218081	-0.136141	0.0273152	-0.159922	0.289427	0.132472	0.180909	0.0925434	0.127567	0.0712231	0.123705	0.443868	0.104756	0.167586	-0.00803728	0.104086	0.0162328	0.11034	0.417045	0.120329	0.240031	0.0684189	0.176262	0.154636	0.133525	0.486404	0.282548	0.0263593	0.0563768	0.256135	0.359572	0.0722569
CD8EMRA_CD38+	0.186178	-0.20343	-0.0880993	0.107009	-0.0780931	-0.173462	-0.0584437	-0.132354	-0.049384	0.30997	-0.0581112	-0.170828	0.0477516	-0.0846396	-0.0743094	-0.102554	-0.213241	0.0907621	-0.147603	0.191798	-0.200303	-0.0635363	0.530524	0.130911	0.758138	-0.197871	0.0954995	0.926022	0.302827	0.670576	-0.0710595	0.659033	-0.148609	0.023205	0.906352	0.120125	0.0534258	0.293148	0.936111	-0.211073	0.00109247	0.873391	0.176507	0.361296	-0.0385318	0.909061	-0.235583	0.0321206	0.677383
CD8EMRA_CD69+	0.293931	0.056996	0.306355	0.14142	-0.0959471	-0.16315	-0.209423	-0.303374	-0.145877	0.347882	0.0960514	-0.129429	0.00696493	-0.178408	-0.166284	0.320457	0.0129426	-0.254101	-0.180644	-0.138689	-0.125872	-0.133998	0.21004	0.767697	-0.0847782	-0.0456499	0.211378	-0.0647198	-0.113053	0.0881372	0.764516	-0.0659803	-0.0426032	0.151914	-0.0742408	-0.0562155	0.5276	0.704341	-0.0675974	0.0907929	0.252064	0.00214842	0.0375504	0.270435	0.559479	-0.0853296	-0.0675687	0.0865108	-0.0771076
CD8EMRA_CXCR5+	0.254342	0.195954	0.489157	-0.178277	0.00146258	-0.118747	-0.276748	-0.186942	-0.154532	0.228977	0.0314532	-0.117157	-0.0562954	-0.215818	-0.152844	0.281254	0.0519581	-0.21533	-0.128539	-0.175419	-0.0865409	0.130036	0.115837	0.330255	-0.0070401	0.024594	0.125893	-0.0892807	0.0449989	0.0254074	0.357097	-0.0434244	0.0425004	0.0996797	-0.104119	0.0578181	0.354854	0.349148	-0.17549	-0.0403664	0.059374	-0.0269877	0.14683	-0.0106609	0.198429	-0.17582	-0.0972747	-0.169536	-0.110158
CD8EMRA_HLADR+	0.114146	0.152856	0.277395	-0.0890671	-0.148306	0.209512	0.0117593	0.0845643	-0.0159941	-0.0597071	-0.233945	-0.073388	-0.0472143	-0.0716011	-0.0953184	0.23467	0.14173	-0.292051	-0.0721193	-0.186695	0.11429	0.210498	-0.031023	0.489741	-0.0143994	0.435926	0.207582	-0.191424	-0.0150209	-0.104595	0.584752	-0.0165558	0.233074	0.194678	-0.168854	0.0582126	0.182359	0.245448	-0.284522	0.558753	0.218392	-0.18207	0.122453	0.118031	0.603482	-0.258219	0.437665	0.252165	-0.0868349
CD8EMRA_CD38+HLADR+	0.225539	0.122861	0.208873	-0.0770678	-0.142091	-0.203978	-0.250905	-0.159935	0.120289	0.225708	-0.194694	-0.131199	-0.116049	-0.0883193	-0.0429621	0.416738	-0.0137001	-0.388461	-0.215644	-0.123018	0.0608584	0.324555	0.0892441	0.507112	0.00221478	0.11204	0.18865	-0.100305	0.109357	-0.0390238	0.565021	-0.0439277	0.0571013	0.0695778	-0.11587	0.171263	0.405987	0.368958	-0.175632	0.229834	0.363057	0.0295571	0.276584	0.199875	0.275774	-0.171756	0.202777	0.328358	-0.0678343
CD8EMRA_Ki67+	0.145841	-0.164365	-0.129545	0.0823044	-0.133145	-0.114972	-0.00188411	-0.093074	-0.0665883	0.184339	-0.0646113	-0.0966346	-0.00622839	-0.0630773	-0.102133	-0.177473	-0.19926	0.143215	-0.102611	0.196073	-0.182905	-0.0472018	0.471795	0.128959	0.797644	-0.144988	0.0897212	0.945311	0.318317	0.65324	-0.0833007	0.704687	-0.105678	0.0425028	0.931234	0.132052	-0.0332622	0.28361	0.962157	-0.173273	-0.0244963	0.882943	0.168178	0.327649	-0.0296865	0.944144	-0.184886	0.0335407	0.687802
CD8EMRA_PD1+	0.490361	-0.107775	0.192116	0.024699	-0.00581021	-0.234364	-0.289183	-0.298921	0.178984	0.217625	0.0647654	-0.143814	0.107479	-0.469079	-0.36214	0.258425	0.0716246	-0.273405	-0.195277	-0.113547	-0.165549	0.303698	0.271014	0.30876	0.137876	0.139806	0.180778	0.20991	0.525798	0.20076	0.287083	0.0178249	0.108914	0.101023	0.193663	0.494832	0.262959	0.422898	0.120449	0.189183	0.221794	0.263134	0.553435	0.354226	0.0393718	0.0959343	0.209662	0.350071	0.140084
Bcells	-0.430358	0.488307	-0.103165	0.102536	0.0895092	0.0495703	0.0711594	0.0381436	-0.170881	-0.145667	0.226309	-0.0805435	-0.256723	0.42495	0.261311	-0.165026	0.155741	0.159901	-0.112775	0.0463769	0.0787876	0.118311	-0.374213	-0.290674	-0.0640906	-0.205271	-0.337959	-0.277916	-0.242992	-0.359869	-0.275957	0.07516	-0.228776	-0.321398	-0.275848	-0.247247	-0.301343	-0.314825	-0.168444	-0.149511	-0.217974	-0.314706	-0.106074	-0.470703	-0.226342	-0.108065	-0.145049	-0.303213	-0.266475
CD21+CD27+CD38lo	-0.0547319	-0.130743	0.170885	0.159927	0.149042	0.0545399	-0.0744279	-0.0352545	-0.135765	-0.0917327	-0.148014	0.296624	0.179919	0.119104	0.123782	-0.194914	-0.0292965	0.2881	-0.0812597	0.15209	-0.113987	-0.314924	0.306267	-0.0959266	0.0139379	-0.242655	0.0226127	0.168001	-0.030999	0.31276	-0.135867	0.0397642	-0.173055	-0.0133601	0.17538	-0.0255985	0.150685	0.0892745	0.238533	-0.331475	-0.0920403	0.244025	-0.159682	0.0448815	-0.290414	0.201664	-0.340663	-0.195889	0.0737273
CD21+CD27-CD38lo	0.207497	0.232333	-0.239462	-0.107811	-0.123435	-0.261591	0.00978324	-0.0719138	0.0236752	0.170963	0.314959	-0.194203	-0.144267	-0.343854	-0.400071	0.0831803	-0.234335	0.106497	0.259531	-0.0916066	-0.212048	0.241095	-0.195819	-0.00661333	0.110879	0.0930401	-0.117501	0.0919496	0.279677	-0.0859489	-0.0500243	0.118511	0.127854	-0.0193941	0.0800831	0.23576	-0.320574	-0.079082	0.0748893	0.0972103	-0.156725	0.029908	0.218605	-0.033851	0.194795	0.0739626	0.159972	0.114232	0.0785051
CD21-CD27+CD38lo	-0.338341	-0.209492	-0.0515713	0.0569344	-0.0424199	0.226219	0.176613	0.0714661	-0.127985	-0.278818	-0.155403	0.128265	-0.00352468	0.472571	0.520578	-0.0606083	0.183735	-0.0989161	-0.177388	0.0295652	0.0975849	-0.151596	-0.0963512	-0.163894	-0.0783708	-0.192743	-0.137371	-0.14997	-0.356773	-0.144554	-0.141875	-0.0820556	-0.206176	-0.185453	-0.15296	-0.347456	0.0469763	-0.126652	-0.0985633	-0.107414	0.0450831	-0.126969	-0.267161	-0.20532	-0.238484	-0.0724979	-0.196745	-0.234499	-0.17188
CD21-CD27-CD38lo	-0.16905	-0.0124588	-0.118323	-0.031085	0.0542277	0.552936	0.0149799	0.0756874	-0.0783917	-0.00479494	0.0365042	0.115156	0.0639378	0.247751	0.320099	-0.07641	0.204597	-0.211775	-0.190937	0.157078	0.172523	0.0531649	-0.190993	-0.0673547	0.053675	-0.00999534	-0.159904	-0.223443	-0.337177	-0.230153	0.0110198	0.0171405	-0.0968406	-0.164089	-0.207534	-0.287753	-0.0827436	-0.192422	-0.143831	0.0420466	-0.0786483	-0.168329	-0.236713	-0.190523	0.0186029	-0.107023	0.0637341	-0.0523982	-0.198826
Plasmablast	0.237765	-0.0391058	0.490891	0.0130511	0.170926	-0.232743	-0.203851	0.0449562	0.302812	0.140433	-0.307483	-0.132276	0.108409	-0.259916	-0.269828	0.174153	0.0395262	-0.168312	-0.0601234	-0.0931839	0.223964	-0.0489529	0.373421	0.374765	-0.184487	0.289923	0.496408	0.02352	0.187446	0.249464	0.411731	-0.184749	0.245956	0.412291	0.0346693	0.229578	0.470713	0.384868	-0.130207	0.192405	0.340521	0.0134836	0.205881	0.433925	0.193287	-0.160495	0.204533	0.303104	0.149418
CD21+CD27+Ki67+	-0.0116583	0.0728322	0.531037	-0.149704	0.184365	0.0898801	0.0156809	-0.00728451	-0.118901	-0.0933474	-0.105461	-0.0712846	-0.075567	0.0561239	0.0108898	-0.0527366	0.313786	-0.0181346	-0.148483	-0.143774	0.0336693	-0.0110096	0.135736	0.137844	-0.0235515	0.119011	0.22316	0.0860878	-0.0238914	0.0956359	0.176363	0.0454503	0.0531567	0.176439	0.0877557	-0.077108	0.0177431	0.0391502	-0.132151	0.0870607	0.0681796	-0.00546381	0.00588161	0.251877	0.256272	-0.110463	0.163222	0.175275	0.30831
CD21+CD27-Ki67+	-0.0330919	0.0976454	0.521499	-0.153964	0.259697	0.10455	-0.0191639	0.0124548	-0.116348	-0.0764508	-0.0672259	-0.0239504	-0.0676734	0.0504795	0.0302417	-0.0242754	0.249159	-0.00695643	-0.121574	-0.147397	0.0445132	0.042229	0.0987636	0.0511406	0.0235962	0.0766515	0.125414	0.023977	-0.0160087	0.0830433	0.0677273	0.0993979	0.0404222	0.0944085	0.0104891	-0.0762528	0.0398828	0.0424671	-0.0876627	0.0419334	0.0412261	0.00685306	-0.055854	0.0728384	0.0347586	-0.0620887	0.112226	0.0996348	0.0816337
CD21-CD27+Ki67+	0.111887	0.065225	0.528069	-0.0858518	0.163884	0.0169295	-0.0153423	-0.0101566	-0.13717	-0.0655866	-0.0855384	-0.124887	0.0040798	-0.059105	-0.0959941	-0.0659487	0.272383	0.0306444	-0.124339	-0.123907	-0.112421	0.00123575	0.163855	0.245888	-0.0109924	0.164269	0.282379	0.206011	0.0989064	0.1321	0.281167	0.0320865	0.0896686	0.253668	0.22321	0.0550615	-0.0406406	0.101018	-0.0899676	0.108207	0.00541927	0.0464439	0.137736	0.384138	0.474531	-0.0792985	0.189082	0.203705	0.532629
CD21-CD27-Ki67+	0.112197	-0.0398621	0.467413	0.0134414	0.0872432	-0.0723688	0.092524	-0.00122907	-0.161247	-0.183804	-0.149302	-0.0832437	0.0736037	-0.0360388	-0.0747646	-0.0802199	0.268275	0.0168556	-0.14294	-0.100695	-0.128775	0.0147598	0.222101	0.352796	0.00284138	0.112572	0.297949	0.25145	0.141381	0.188767	0.373411	0.0327719	0.0388222	0.242334	0.269712	0.0869761	0.0454375	0.219453	-0.0292698	0.120666	0.1018	0.110066	0.209084	0.441376	0.484793	-0.0159005	0.140462	0.235417	0.539516
Bcells_HLADRMFI	0.0397611	0.128431	-0.0513813	-0.136079	0.0432657	-0.0469684	0.101323	-0.0483589	-0.19652	-0.243226	-0.239409	0.141555	-0.128884	0.0387351	0.0292694	-0.0667805	0.348009	0.00843108	-0.261728	-0.267651	-0.0840995	0.10427	0.0861945	0.257067	0.341495	0.17159	0.156424	0.395812	0.34729	0.112889	0.179808	0.202417	0.0952787	0.115435	0.411883	0.224297	0.051306	0.292502	0.276295	0.232308	0.176608	0.445509	0.314229	0.105266	0.0278317	0.265316	0.200432	0.189903	0.331683
Monocytes	-0.0941184	-0.00663687	-0.0435485	-0.143712	0.186673	-0.154709	0.0335119	0.103307	0.0979165	-0.0895594	-0.0497007	-0.0426535	-0.388992	-0.0361445	-0.0212286	-0.269542	-0.0688656	0.105555	0.065718	0.293737	0.0861461	0.042622	0.112276	-0.17313	0.167209	-0.0707326	-0.0808517	0.200753	0.0607259	0.175254	-0.19941	0.0804708	-0.0747535	-0.110683	0.199236	0.0110531	-0.0853497	-0.131987	0.179517	-0.0036533	-0.0308311	0.0945305	0.0923214	0.093823	-0.187699	0.19043	-0.0287528	0.0294124	0.148188
cMono	-0.0907562	-0.0841945	-0.0585797	-0.073716	0.337619	-0.0236139	0.216156	0.26611	-0.0714494	-0.132285	-0.109075	-0.00241664	-0.143075	-0.0159083	0.096052	-0.340783	-0.0185272	0.150167	0.184347	0.245069	0.00908673	-0.047352	0.0222176	-0.329114	0.0360414	-0.201029	-0.16406	0.147689	-0.0169895	0.0673881	-0.350369	-0.0140764	-0.158957	-0.154882	0.142355	-0.106277	-0.122995	-0.276456	0.110715	-0.207941	-0.18039	0.0882131	-0.00795176	-0.0811342	-0.268212	0.105373	-0.244322	-0.209317	0.130636
iMono	-0.284563	-0.0743193	0.162279	-0.0235172	0.11816	-0.058547	0.102614	0.0469634	-0.165254	-0.26394	-0.0149938	0.449615	-0.101495	0.0949822	0.0926297	-0.292295	0.198353	0.0575454	-0.0378704	0.158179	0.216646	0.0427117	0.016726	-0.22519	-0.0843549	0.0366077	0.141616	0.0255565	0.017891	0.0525269	-0.17865	-0.0932682	0.0328648	0.139319	0.0151957	0.014439	-0.0988287	-0.272117	-0.0923565	0.0325595	0.112538	-0.0402004	-0.0237737	0.0270167	-0.0581997	-0.0639012	-0.0313942	0.03608	0.184061
ncMono	-0.349109	-0.0917542	-0.0198623	-0.0506101	-0.0699669	-0.0523776	0.0265959	-0.0621442	-0.159769	-0.143406	0.0214761	0.41822	-0.234057	0.116683	0.0502557	-0.341029	-0.134114	0.0668654	0.100943	0.502719	0.153168	-0.144896	0.0518632	-0.284461	-0.0581007	-0.064094	0.00950223	0.0152866	-0.0667278	0.168448	-0.241461	-0.132591	-0.0132113	0.0379012	0.00557426	0.0168296	-0.142723	-0.237686	0.0221476	-0.0629619	0.0220026	-0.0409548	-0.120041	-0.0796307	-0.236252	0.0207428	-0.136523	-0.0707923	-0.00511297
cMono/Mono	0.418379	-0.109395	-0.165182	-0.55386	-0.0238704	-0.0458557	-0.0606232	-0.0130646	0.0634867	0.179049	0.0773417	-0.279659	-0.0463013	-0.398502	-0.236614	0.244319	-0.0406231	-0.311017	-0.0620365	-0.0454723	-0.0938164	0.296862	0.133584	-0.0934467	0.269599	0.0188491	0.00125828	0.148101	0.139588	0.0740073	-0.0875678	-0.0439062	-0.0334643	-0.0591433	0.176626	0.0993407	0.129615	0.0123688	0.0352393	0.0440848	0.0107704	0.214001	0.243067	0.0208364	-0.12157	0.00253318	-0.0353037	-0.0665385	0.0715224
tMono/Mono	-0.317	0.207937	0.274688	-0.0420733	-0.0549885	0.0733286	-0.0214631	-0.0486752	0.0181265	-0.164859	-0.114973	0.275661	-0.115369	0.238919	0.0643551	-0.264824	0.259217	0.180492	0.023339	-0.0243994	0.178304	-0.162256	-0.15083	0.0965144	-0.28545	0.0755355	0.036972	-0.180962	-0.00744792	-0.124198	0.162952	-0.160985	0.0836564	0.0906026	-0.199385	0.0258153	-0.105672	-0.0313195	-0.268518	0.0772379	0.0371804	-0.22656	-0.0865076	0.0388659	0.0757047	-0.246616	0.168555	0.153017	-0.069504
ncMono/Mono	-0.381659	0.0711634	0.0897223	-0.0727258	-0.127924	0.0487835	-0.089732	-0.096241	-0.0790134	-0.202637	-0.0600779	0.518077	-0.200197	0.171607	0.0566298	-0.433366	0.0657016	0.257264	0.118471	0.296349	0.159754	-0.218892	-0.134836	-0.135368	-0.266604	0.0626985	0.0208452	-0.125434	-0.00424989	-0.0323868	-0.0624182	-0.260689	0.117035	0.113748	-0.133426	0.108708	-0.203905	-0.206955	-0.182052	0.00168503	-0.0271114	-0.200664	-0.12649	-0.0520058	-0.019433	-0.182537	0.0437288	-0.0112989	-0.0237974
Monocytes_CD16+	-0.299901	0.0519481	0.457111	-0.00453893	0.238878	0.0796401	0.0942071	0.0315595	-0.135074	-0.211531	-0.0529657	0.0702027	-0.0565412	0.10405	0.129393	-0.255413	0.194319	0.0790476	0.116681	0.0127853	0.12181	-0.102857	-0.000457793	0.0807083	-0.159778	0.107949	0.0447265	-0.111549	-0.00340897	0.0566113	0.115595	-0.0816647	0.148071	0.117018	-0.13847	-0.00484236	0.0200868	0.027067	-0.155323	0.0996966	0.056208	-0.179398	-0.105898	-0.0176239	0.0561726	-0.118636	0.124146	0.0624212	-0.124318
Mono_CD161+	-0.195014	-0.13028	0.0910242	0.463828	0.217564	-0.0239465	0.138401	0.11907	-0.116739	0.101258	-0.123029	-0.0779044	0.031322	0.240836	0.228501	-0.0411684	-0.207271	0.120806	-0.0395829	0.0450396	-0.140622	-0.205846	0.172849	0.124252	0.348104	-0.180713	-0.034392	0.3562	-0.168174	0.305806	-0.034097	0.487819	-0.0978142	-0.0258942	0.306223	-0.297478	-0.0580686	0.119873	0.496002	-0.242651	-0.0753374	0.276991	-0.346002	0.0762391	0.103524	0.520749	-0.194084	-0.0452859	0.196551
Mono_CD14MFI	0.0683861	0.0957031	-0.0339076	0.263542	0.2694	0.0507192	0.0546112	-0.0361857	0.017826	0.0789776	0.249106	-0.164213	0.348144	-0.0669796	-0.0128104	0.0739171	0.172566	0.150031	-0.0767972	-0.315108	-0.21416	0.140196	-0.104653	0.0715274	-0.0437248	-0.169098	-0.242391	-0.135266	0.0162104	-0.140664	0.0649155	-0.0105554	-0.157896	-0.211064	-0.149285	0.00151608	-0.179624	-0.0290502	-0.131601	-0.178624	-0.266538	-0.176354	-0.100819	-0.0112509	0.220559	-0.113258	-0.102855	-0.0984137	-0.0928685
Mono_CD16MFI	-0.0994698	-0.0359096	0.191397	0.498119	0.560103	0.00717271	0.225792	0.0546645	-0.193725	-0.116425	0.0618847	-0.0181526	0.167031	0.000121825	0.127287	-0.0266377	0.111728	0.108641	-0.102383	-0.134396	-0.114712	-0.104837	0.118297	0.0908555	-0.0590378	-0.0960466	-0.054462	0.0167345	-0.0257667	0.123165	0.0334633	0.0383125	-0.0677319	-0.0476277	-0.0286775	-0.0749246	0.00181904	0.0954982	0.0763996	-0.115587	-0.0864944	-0.0310996	-0.179619	0.0380628	0.09304	0.0929522	-0.114032	-0.0420335	-0.0307434
Mono_HLADRMFI	-0.218758	0.503201	-0.100481	-0.2668	0.150091	0.0296749	0.00167457	-0.0817072	-0.166415	-0.083708	0.0718572	-0.0962005	-0.08404	0.328482	0.280346	0.102422	0.397489	-0.156576	-0.189744	-0.354378	-0.0593399	0.167775	-0.236677	-0.118209	0.118468	0.077467	-0.0756341	-0.123809	-0.0216235	-0.289639	-0.0805877	0.0205088	0.0244542	-0.064635	-0.0718725	-0.0515842	-0.16499	-0.103985	-0.191057	0.034152	-0.0861743	-0.0409844	0.0533942	-0.324633	-0.174835	-0.1804	0.0697284	-0.127307	-0.0648736
NK	-0.346448	0.207364	-0.142113	-0.0209153	0.31812	0.123101	0.217836	-0.223104	-0.29689	-0.0551201	0.398913	-0.164626	-0.109484	0.28703	0.303541	-0.0571551	0.0914692	-0.0625051	-0.0896176	0.0943567	-0.0818691	-0.160527	-0.256218	-0.206841	-0.156396	-0.261221	-0.336288	-0.240776	-0.324154	-0.243013	-0.167762	-0.195222	-0.233395	-0.308956	-0.254159	-0.272717	-0.292704	-0.223047	-0.236109	-0.234581	-0.286996	-0.286407	-0.279008	-0.348703	-0.12786	-0.218319	-0.228606	-0.320867	-0.2441
NK_CD56dimCD16+	-0.0539841	-0.030135	-0.172955	0.0968533	0.108053	0.35536	0.249245	-0.179068	-0.211876	0.0914502	0.274717	-0.187176	0.265429	0.171591	0.168711	0.0573896	0.187731	0.0234747	-0.097189	-0.215599	-0.11246	-0.1615	-0.288653	-0.0939507	-0.115617	-0.232788	-0.334009	-0.21023	-0.313566	-0.316827	-0.0831617	-0.060242	-0.239449	-0.302846	-0.215814	-0.320564	-0.308868	-0.167137	-0.19039	-0.23154	-0.33688	-0.23425	-0.31496	-0.272349	0.077102	-0.184741	-0.164297	-0.288	-0.181342
NK_CD56hiCD16-	-0.265592	0.13999	-0.0903192	0.64676	0.029212	-0.0618764	0.0754952	0.0299102	-0.0598081	0.174803	0.0248809	-0.128211	0.169573	0.476861	0.357464	0.156551	-0.159101	0.0450824	-0.0460258	-0.0571282	-0.0728656	-0.15812	-0.153229	0.0355481	-0.0204927	-0.285862	-0.185745	-0.140248	-0.434538	-0.163126	-0.0145292	0.284988	-0.241249	-0.195071	-0.162172	-0.43196	-0.13328	-0.0592751	0.0761845	-0.265874	-0.155004	-0.198301	-0.395462	-0.174356	0.117881	0.109904	-0.243714	-0.169115	-0.122652
NK_CD16+	-0.272561	-0.0217538	0.0563828	0.0917228	0.0161521	0.276528	0.340388	0.0910105	-0.289515	0.0268398	0.203051	-0.29746	0.00482289	0.37377	0.269449	-0.0844574	0.0430732	-0.0720725	0.0296876	0.0485393	-0.0913067	-0.224569	-0.375738	0.0769976	-0.0835782	-0.251315	-0.335022	-0.185018	-0.550686	-0.340808	0.0590889	0.0259617	-0.277369	-0.263181	-0.189741	-0.60117	-0.265254	-0.0799149	-0.202203	-0.120784	-0.299318	-0.242249	-0.418208	-0.295439	0.295247	-0.157668	-0.218881	-0.340423	-0.138017
NK_CD25+	-0.0675787	0.479	-0.170958	-0.0382865	0.18553	-0.0354113	0.0958913	-0.0327256	-0.192654	-0.047426	0.0186175	-0.155757	0.0479862	0.0549595	0.0871029	0.0677493	0.0754919	-0.0920703	0.0739603	-0.106989	-0.170512	0.100683	-0.0992454	-0.0594163	-0.0138726	-0.132411	-0.150005	-0.170494	-0.161862	-0.114787	-0.0257798	-0.035159	-0.0620805	-0.0820261	-0.164114	-0.130759	-0.096838	-0.12476	-0.137083	-0.133612	-0.186239	-0.206123	-0.0532554	-0.159583	0.0286024	-0.163333	-0.131242	-0.229649	-0.128999
NK_CD27+	0.285485	0.212299	0.498206	0.149607	0.199181	-0.190883	-0.1609	-0.104753	-0.326413	0.0780967	-0.0760315	-0.0997722	0.231808	-0.197873	-0.130732	0.196159	0.273503	-0.209535	-0.361304	-0.159167	-0.214344	0.143587	0.371867	0.397826	0.0122523	-0.0405784	0.320615	0.111577	0.101906	0.233514	0.414951	-0.0349862	-0.0711048	0.23429	0.104166	0.0950324	0.38589	0.427079	-0.0456135	-0.0781156	0.10649	0.0968058	0.201218	0.279606	0.309383	-0.0656165	-0.171677	-0.0454186	0.244039
NK_CD38+	0.127833	-0.18049	-0.281244	0.176823	-0.0929426	-0.0222972	0.0505536	-0.119772	0.101122	-0.0304546	-0.0890641	0.220811	0.0182957	-0.00919602	0.0280587	-0.147726	0.109349	0.287827	-0.111717	-0.134272	-0.0298472	-0.0477435	0.0531796	-0.111987	0.255497	-0.161232	-0.232759	0.252599	0.0728615	0.0815872	-0.210799	0.249285	-0.171211	-0.265517	0.256526	-0.00391124	-0.217156	-0.047903	0.355841	-0.262333	-0.251051	0.228992	-0.107805	0.0105876	-0.0526554	0.358771	-0.196922	-0.19624	0.132814
NK_CD38+	-0.0676798	0.161432	-0.198304	0.0396264	0.0160625	-0.054639	-0.0311981	0.111383	0.0549722	0.085271	-0.0362103	-0.0602502	0.0172965	0.143926	0.109436	0.0607828	0.0679851	0.0498791	-0.0279386	-0.179615	-0.0770306	0.030273	-0.0647815	-0.00569002	0.0898113	0.0054373	0.00475093	-0.00641237	-0.0260879	-0.100876	-0.0156516	0.0579819	0.00996997	0.010607	0.050382	-0.0505251	-0.0485122	-0.0438505	0.0255742	-0.0571706	-0.0283852	0.0319903	0.0295265	-0.0711847	0.0136482	0.0227858	-0.0307003	-0.0209752	0.0917435
NK_CD38+CD161+	0.0325315	-0.154465	-0.091175	0.355038	-0.0810355	0.0607577	0.073731	-0.0105232	0.0645331	0.085618	-0.122337	0.0583626	0.0039077	0.084614	0.0533557	-0.125458	-0.0350431	0.196646	-0.0579969	0.00392886	0.0793641	-0.0412883	0.125062	-0.0635567	0.384767	-0.0518238	-0.0905235	0.391315	0.054603	0.195348	-0.184028	0.506888	-0.0976856	-0.133608	0.384663	-0.0449337	-0.194461	-0.0244806	0.520952	-0.122186	-0.147836	0.328346	-0.0610256	0.0252758	0.00030317	0.544043	-0.0997454	-0.0803956	0.269034
NK_HLADR+	0.287617	-0.223504	0.0354563	-0.0147442	-0.00161304	-0.00509312	0.160666	-0.0425414	-0.197049	-0.0610755	-0.0927787	0.0976112	0.244526	-0.214112	-0.144067	-0.0610123	0.254079	0.0699839	-0.0369081	-0.183398	-0.224572	0.014192	0.056883	0.380263	-0.0407273	-0.0366462	-0.00762675	0.0541873	0.012415	-0.00769882	0.412172	-0.185006	-0.112038	0.005111	0.131854	0.0441969	-0.0276547	0.234694	-0.101175	0.0807363	-0.108637	0.0601415	-0.00363219	0.220563	0.536507	-0.123154	-0.0402323	0.0224862	0.236063
NK_CD38+DR+	0.177236	-0.279461	-0.116911	0.00756616	-0.00624397	0.0262379	0.0448386	-0.0147532	-0.0397337	-0.0274815	-0.0581816	0.250301	0.175391	-0.12128	-0.0355445	-0.0699169	0.253659	0.155512	-0.0730812	-0.244199	-0.166253	-0.0238438	0.00336469	0.0573278	0.011553	-0.0954003	-0.138381	0.0151113	0.00259689	-0.0531504	0.0549527	-0.145663	-0.144119	-0.128351	0.0796809	0.00878341	-0.0832554	0.0468035	-0.0377745	-0.064105	-0.171189	0.0585802	-0.122472	0.035386	0.178361	-0.0553141	-0.146215	-0.142668	0.0750654
NK_Ki67+	-0.314572	-0.00674933	0.00956049	-0.137386	-0.347151	-0.0631739	-0.071421	0.108572	0.0993276	-0.0900603	0.0169893	-0.0623961	-0.231691	-0.061632	-0.183103	-0.42096	-0.39074	0.0648895	0.514259	0.636813	0.201979	-0.305192	0.0939165	0.0220314	-0.259048	0.360393	0.340661	0.0339112	0.261646	0.274489	0.0664845	-0.307857	0.468236	0.455309	0.0277641	0.376415	0.146506	0.0567629	-0.0154	0.244354	0.344983	-0.00323619	0.272013	0.105888	-0.0130805	-0.0488558	0.274721	0.240035	0.0205278
NK_PD1+	0.131996	-0.137757	-0.0722155	0.169546	-0.140602	0.0228207	0.289003	0.206662	-0.112193	-0.130596	-0.0942956	0.0383085	0.438521	-0.0997548	-0.203477	0.11233	-0.106428	-0.0524645	0.0246837	-0.00610546	-0.208778	0.080675	-0.085939	-0.0992172	-0.0364315	-0.0357516	-0.0754358	-0.0483262	0.103621	-0.0674743	-0.0847199	-0.00170617	-0.065895	-0.0573223	-0.0449397	0.0338284	-0.15729	-0.0963465	-0.0729149	-0.0791315	-0.144341	-0.0869186	0.151034	-0.122818	-0.0619318	-0.0706477	-0.0454829	-0.079023	-0.0492599
NK_CD16MFI	0.0291908	-0.0587964	0.275669	0.269093	0.219858	0.262095	0.038638	0.0057487	0.115139	0.0254778	-0.0285228	-0.0757579	0.144838	-0.00602903	0.00147283	0.171212	0.279257	-0.209072	-0.237704	-0.239965	0.162699	0.0362102	0.193028	0.148007	0.0152317	0.10394	0.122051	-0.0611595	-0.146572	0.0908139	0.165886	0.0401794	-0.0176766	0.0538	-0.0841856	-0.127672	0.0749249	0.0791568	-0.123382	0.11697	0.03732	-0.111181	-0.181793	0.250567	0.237322	-0.106902	0.0840575	0.0969549	0.0317366
MAIT	-0.0504481	-0.0261417	0.000583162	0.481453	0.102375	0.0343729	0.075388	0.161094	-0.0163079	-0.0964334	-0.0375537	-0.0308535	0.182664	0.0680232	0.0886139	-0.0484958	-0.0196205	0.0616829	0.0365969	0.000759591	-0.121743	-0.08448	0.0280971	0.0577888	-0.0865271	-0.0283238	-0.0500036	-0.0101169	0.0263223	0.0487734	0.023006	-0.0118382	-0.0230537	-0.0363633	-0.0500548	0.0470401	-0.0439605	0.100399	0.0427583	-0.0794382	-0.0767487	-0.0489618	-0.0829609	-0.0045954	0.0857517	0.0363124	-0.0754701	-0.0888449	-0.0515555
CD8MAIT_CD25+	-0.0188167	-0.0986047	0.244102	0.0902077	0.00794548	0.572163	0.0177148	0.0596535	-0.0659107	-0.233387	-0.0343723	-0.0236996	0.148604	0.10562	0.120028	-0.139669	0.312589	-0.061625	-0.124507	-0.0154465	0.219087	-0.096487	-0.0448209	0.0357352	-0.13015	0.0240723	0.0426455	-0.156801	-0.064775	-0.118914	0.0432316	-0.0865838	-0.0111422	0.0010253	-0.168398	-0.0511924	0.242987	0.187726	-0.126413	-0.0678415	0.0604889	-0.0939721	0.0768227	-0.221737	-0.238451	-0.113258	-0.0696735	-0.274959	-0.232413
CD8MAIT_CD38+	0.226008	-0.0950483	0.294716	-0.0485994	-0.0539522	-0.185131	-0.191708	-0.06468	0.185463	-0.134359	-0.156375	0.0035511	-0.00611384	-0.161173	-0.0743266	-0.0367309	0.128444	0.0674224	-0.100021	-0.0488442	0.227071	0.119563	0.157392	0.110102	-0.188038	0.128785	0.216877	0.00488904	0.379124	0.0413953	0.106291	-0.183591	0.101328	0.0900984	-0.0207978	0.37699	0.431292	0.252502	-0.0839829	0.0341166	0.267616	0.175542	0.416427	0.0879446	-0.19021	-0.0954279	0.032635	0.0798278	-0.024604
CD8MAIT_CD69+	0.223075	-0.119285	0.248944	0.0188418	-0.086364	-0.0286369	-0.104847	-0.292535	-0.0433175	0.382115	0.141063	-0.0938871	-0.0868307	-0.264034	-0.264756	0.108765	0.0793784	-0.220919	-0.0121998	-0.0212208	-3.0607e-05	-0.182013	0.0578764	0.529339	-0.210019	0.0801153	0.140857	-0.129045	-0.15934	-0.0122889	0.573987	-0.203679	0.0657659	0.159987	-0.119272	-0.102037	0.179449	0.338466	-0.216885	0.216686	0.144648	-0.154068	-0.0434619	0.33571	0.648176	-0.234591	0.154256	0.253331	0.0318149
CD8MAIT_CXCR5+	0.161788	0.0109462	0.263239	-0.036299	0.0220523	0.130363	0.0715641	0.0879425	0.00951805	0.151735	-0.141369	0.0660095	-0.00983183	-0.119922	-0.157957	0.147694	-0.0236716	-0.169834	-0.069009	-0.0212847	0.0935023	0.18759	-0.0445152	0.0079394	0.137026	0.167232	-0.0563875	0.0572068	-0.037725	-0.0461177	0.0243081	0.167113	-0.0379128	-0.0683366	0.0524315	-0.0318739	-0.223754	-0.105054	-0.0201231	0.257384	-0.179271	0.0502261	-0.0964297	-0.0697254	0.265909	-0.0070399	0.0876451	-0.00752632	0.0690268
CD8MAIT_DR+	0.174653	0.0203148	0.222479	-0.108099	-0.224636	0.0640117	0.0256852	0.115518	0.208119	-0.259968	-0.196502	0.0721374	-0.111841	-0.180208	-0.200465	-0.0162331	0.101486	0.00485924	0.0530638	-0.0732947	0.302746	0.292572	-0.0568892	0.164307	-0.0953111	0.453439	0.128468	-0.127194	0.260491	-0.0981038	0.226432	-0.0406255	0.256201	0.0897232	-0.122812	0.302458	0.0516413	0.0449318	-0.207098	0.471466	0.14723	-0.0654851	0.293843	0.0597928	0.277191	-0.17535	0.41356	0.238532	-0.0698322
CD8MAIT_CD38+DR+	0.16754	0.00422248	0.0686184	-0.0867389	-0.158603	-0.128759	-0.102904	-0.0304443	0.348092	-0.180882	-0.176385	-0.00112251	-0.164539	-0.124357	-0.108807	-0.0858195	0.106612	0.0891874	0.00672639	-0.0246411	0.371957	0.275695	-0.00685942	0.043459	-0.141914	0.273749	0.121725	-0.0631799	0.38527	-0.0672729	0.0799662	-0.107322	0.213628	0.0246084	-0.0781582	0.401756	0.0942768	0.023727	-0.139368	0.130564	0.184187	0.060933	0.393058	0.118721	-0.0768148	-0.125102	0.308319	0.284351	-0.00520089
CD8MAIT_Ki67+	0.170891	-0.184568	-0.0992037	0.0825809	-0.0953342	-0.127914	-0.0251351	-0.111962	-0.0925744	0.173562	-0.0878153	0.00854737	0.0288513	-0.100109	-0.111862	-0.197423	-0.158687	0.187444	-0.119795	0.174935	-0.196006	-0.0910383	0.499952	0.130443	0.747099	-0.158847	0.101607	0.928681	0.337602	0.663335	-0.0719968	0.648586	-0.114345	0.0537188	0.917101	0.159214	0.0124342	0.297348	0.942402	-0.186607	-0.0221887	0.869646	0.171809	0.336578	-0.0342792	0.916448	-0.218237	0.00596175	0.676323
CD8MAIT_PD1+	0.389256	0.121939	0.154599	-0.193587	-0.136465	-0.0702497	-0.425254	-0.100641	0.283131	0.159853	0.0126021	-0.0271134	-0.0462351	-0.431866	-0.478647	-0.207915	0.154223	0.157066	-0.0314062	0.0772926	0.0747427	0.391941	0.0239639	0.137076	0.0506648	0.214938	0.0950838	0.131064	0.664616	0.0312781	0.14619	-0.0130948	0.186436	0.078866	0.140374	0.640995	0.0326219	0.207886	0.041658	0.13281	0.0916395	0.21616	0.647276	0.158833	-0.0733685	0.0287701	0.323196	0.317288	0.116088
ILC	-0.47536	0.139785	0.0219129	0.542889	0.362666	0.219203	0.350208	0.115808	-0.38042	-0.303811	0.119938	-0.0820289	0.00187435	0.597178	0.552428	-0.148991	0.170775	0.208414	-0.0730536	-0.11628	-0.164952	-0.230176	-0.263883	-0.00370996	-0.0803821	-0.196353	-0.288655	-0.132162	-0.32028	-0.223832	-0.0514783	0.134194	-0.204226	-0.258368	-0.14702	-0.358635	-0.293818	-0.0259763	-0.00616233	-0.166259	-0.255137	-0.13464	-0.391579	-0.325418	-0.0198301	0.0501039	-0.134164	-0.187399	-0.152286
DC	-0.483098	0.355664	0.0972354	-0.220853	0.250853	-0.038519	0.0340045	0.109267	-0.0964345	-0.0997764	-0.0258894	-0.0958929	-0.316937	0.444447	0.420569	0.191032	0.132247	-0.256524	-0.134263	-0.154506	0.164345	0.0574461	-0.188765	-0.249635	-0.0187733	0.0770025	-0.0441257	-0.253778	-0.267904	-0.219577	-0.19176	-0.0833041	0.0428366	-0.0262214	-0.256369	-0.242987	-0.0806981	-0.220884	-0.274967	0.114958	0.0130821	-0.263464	-0.215671	-0.357317	-0.316357	-0.242278	0.0145797	-0.177637	-0.254234
DC_HLADRMFI	-0.138325	0.388521	-0.0552224	-0.212164	0.0325714	0.0870503	-0.00943412	-0.0685199	-0.0886755	-0.150062	-0.0857932	0.0784304	-0.0916459	0.101147	0.0346432	-0.106798	0.422046	0.0186179	-0.0515499	-0.327085	0.0670154	0.111959	-0.0133137	0.00223121	0.20873	0.264495	0.123247	0.110795	0.301687	0.0158965	0.00284066	0.139122	0.252901	0.162112	0.135216	0.227991	-0.0539705	0.0452567	0.0595703	0.210595	0.129702	0.148599	0.272754	-0.0523071	-0.156185	0.0502241	0.303239	0.147046	0.0794993
cDC	-0.403353	0.0635566	-0.108261	-0.128895	0.437821	-0.0645355	0.201601	0.141483	-0.260887	-0.151035	-0.0464396	-0.0259315	-0.0895377	0.312492	0.520609	-0.053674	0.19816	-0.118751	0.016485	-0.0785261	0.00512126	-0.123147	-0.0445126	-0.330636	-0.0479456	-0.0781094	-0.0813532	-0.141653	-0.255103	-0.0724068	-0.291891	-0.155025	-0.00439959	-0.0316401	-0.139954	-0.301937	0.00487047	-0.28727	-0.12063	-0.0278882	0.00303635	-0.15237	-0.226791	-0.211609	-0.315906	-0.123686	-0.121723	-0.173284	-0.138775
cDCHLADRMFI	0.0802356	0.0433281	-0.174853	-0.118915	0.108524	0.309384	0.200087	-0.0338276	-0.276097	-0.202527	-0.125733	0.181294	0.0686948	-0.169293	-0.104805	-0.115245	0.446806	-0.00350134	-0.103341	-0.27616	-0.0146525	0.0971309	-0.163885	-0.0252964	0.0176555	0.127741	-0.0125702	0.00949746	0.21327	-0.173841	-0.00317424	-0.137344	0.124009	0.0427496	0.0357244	0.158588	-0.148144	-0.0623101	-0.105241	0.0661053	-0.0558281	-0.00723216	0.231649	-0.116786	-0.0796854	-0.125097	0.198758	0.0113911	0.0802534
pDC	-0.0341952	-0.0241888	-0.159168	-0.0468884	0.489363	0.00105854	0.303633	0.178159	-0.290545	-0.162491	-0.0632781	-0.02743	0.0681533	0.0446744	0.324387	0.086367	0.206115	-0.116288	-0.185538	-0.149873	-0.150834	-0.093206	-0.0495536	-0.149618	-0.0984216	-0.146901	-0.167053	-0.104509	-0.14527	-0.153468	-0.132298	-0.19009	-0.15403	-0.178591	-0.127673	-0.246525	0.117531	-0.145623	-0.116263	0.0121853	-0.0466493	-0.111452	0.00146254	-0.139764	-0.127886	-0.135699	-0.145345	-0.198151	-0.117356
pDCHLADRMFI	0.16489	0.0542605	-0.0195462	-0.136297	0.109554	0.119608	0.199052	-0.0156284	-0.265374	-0.318719	-0.261145	0.171411	-0.073145	-0.182139	-0.0926353	-0.0361094	0.38847	-0.0896092	-0.241027	-0.28011	-0.0273833	0.15258	0.0391778	0.278294	0.201121	0.303723	0.235183	0.333294	0.386287	0.0573879	0.23305	0.0222057	0.221805	0.22229	0.332958	0.309755	0.00542056	0.25696	0.149898	0.272863	0.148792	0.347323	0.309942	0.118462	0.131629	0.134154	0.310189	0.237887	0.34967
[truncated: 122 more columns]
