# Supplementary material for: Multivariate indicators of disease severity in COVID-19
Source: Sci Rep. 2023 Mar 29;13:5145. doi: 10.1038/s41598-023-31683-9 (PMC10054197; doi:10.1038/s41598-023-31683-9)
Supplement: Supplementary file 5 — Supplementary Table S4. [file 41598_2023_31683_MOESM5_ESM.xlsx]

## Sheet: Sheet1
Variables	Neutrophils	Neut_HLADR+	Neut_Ki67+	Neutrophils_CD15MFI	Neut_CD16MFI	ImmatGran	ImmatGran_CD11c+	ImmatGran_CD16+	ImmatGran_CD16MFI	ImmatGran_CD123+	ImmatGran_Ki67+	Eosinophils	Eosinophils_CD15MFI	Tcells	CD4	CD4_Naive	CD4_CM	CD4_EM	CD4_EMRA	CD4_TM	CD4_Tregs	cTfh	CD4MEM_CD38+	CD4MEM_CD69+	CD4MEM_CXCR5+	CD4MEM_HLADR+	CD4MEM_CD38+HLADR+	CD4MEM_Ki67+	CD4MEM_PD1+	CD4CM_CD38+	CD4CM_CD69+	CD4CM_CXCR5+	CD4CM_HLADR+	CD4CM_CD38+HLADR+	CD4CM_Ki67+	CD4CM_PD1+	CD4EM_CD38+	CD4EM_CD69+	CD4EM_CXCR5+	CD4EM_HLADR+	CD4EM_CD38+HLADR+	CD4EM_Ki67+	CD4EM_PD1+	CD4TM_CD38+	CD4TM_CD69+	CD4TM_CXCR5+	CD4TM_HLADR+	CD4TM_CD38+HLADR+	CD4TM_Ki67+
Neutrophils	1	-0.156087	0.248285	0.00143021	0.00579416	0.277367	-0.129786	-0.131802	-0.0588579	0.222479	-0.224466	0.00563286	0.203259	-0.564493	-0.435445	0.246601	0.291482	-0.242164	-0.583343	-0.00792213	-0.134308	0.334834	0.135951	0.316623	0.184696	-0.283901	-0.129517	0.166616	-0.0357223	-0.0496335	0.309658	0.142648	-0.492577	-0.350825	0.164304	-0.0428247	0.0378073	0.302825	0.0537742	-0.167475	-0.228155	0.205776	0.156914	0.179185	0.241539	0.0275236	-0.181153	-0.0681439	0.211906
Neut_HLADR+	-0.156087	1	0.0243062	-0.335533	0.0568612	-0.360936	-0.375316	-0.233938	0.0324748	0.132311	0.210058	-0.167787	-0.246104	-0.0186838	-0.154128	0.124252	0.0904501	0.00390306	-0.0372818	-0.449534	0.031016	0.414592	-0.0911855	0.171037	0.0646975	0.147146	0.0424768	-0.137031	0.297622	-0.0915262	0.21425	0.0750578	0.181738	0.104467	-0.135305	0.359144	0.0124621	0.0878015	-0.130002	0.0723589	0.00479169	-0.132705	0.330973	-0.0884393	0.100146	-0.108628	0.129682	0.00309085	-0.122612
Neut_Ki67+	0.248285	0.0243062	1	-0.139974	0.111576	-0.0951084	-0.2812	-0.157702	-0.181177	0.00237871	-0.0763643	-0.0960748	0.0434566	-0.227034	-0.144754	0.163362	0.292003	-0.329359	-0.150557	-0.339549	-0.0182298	-0.00125443	0.232796	0.549424	-0.200268	0.202841	0.451551	0.0329456	0.135192	0.101531	0.565962	-0.232359	0.120511	0.401631	0.0370252	0.212106	0.518674	0.637642	-0.219309	0.271024	0.273054	0.0737695	0.254652	0.218618	0.337053	-0.229659	-0.0168759	-0.0135003	0.152537
Neutrophils_CD15MFI	0.00143021	-0.335533	-0.139974	1	0.235076	0.194885	0.330758	0.0387249	-0.195858	-0.0247032	-0.183238	-0.0677447	0.785929	0.145923	0.254613	-0.0880542	0.130389	-0.077575	-0.108794	0.273537	-0.134429	-0.114216	0.289712	-0.0240455	0.18387	-0.127273	-0.000473396	0.233592	0.0913108	0.295065	-0.0174262	0.157551	-0.11475	-0.0154614	0.252902	0.00819101	-0.039948	0.00811722	0.276739	-0.149675	-0.0771747	0.199096	0.0612842	0.192442	-0.120644	0.255968	-0.0875693	0.0463787	0.194406
Neut_CD16MFI	0.00579416	0.0568612	0.111576	0.235076	1	-0.098464	0.0431038	0.0945575	-0.0346321	-0.115872	-0.0927694	0.138657	0.311004	-0.0621663	0.340049	-0.140085	0.381725	0.00717026	-0.172954	-0.229925	-0.0357672	0.0959627	-0.138837	0.0149724	-0.16294	-0.177885	-0.152733	-0.111771	0.0168661	-0.217112	0.0177096	-0.215171	-0.116126	-0.127033	-0.120679	-0.0156639	0.0471116	-0.000972741	-0.112209	-0.143781	-0.125262	-0.131948	-0.0395432	-0.125367	-0.110839	-0.111503	-0.128545	-0.11877	-0.101633
ImmatGran	0.277367	-0.360936	-0.0951084	0.194885	-0.098464	1	0.472144	0.361995	-0.145669	-0.26414	-0.21832	-0.0164632	0.230714	-0.234978	-0.23121	-0.308261	0.228804	0.0435514	0.168387	0.240265	0.076055	-0.154851	-0.158668	0.00790491	-0.0807966	0.0602987	-0.118303	-0.0758577	-0.17388	-0.138033	0.0274112	-0.0476731	-0.0327037	-0.0905044	-0.0707418	-0.197484	-0.186421	-0.0475415	-0.0736176	-0.0214084	-0.206695	-0.0647326	-0.104346	-0.105822	0.0401719	-0.0863833	0.140543	-0.0423963	-0.0663317
ImmatGran_CD11c+	-0.129786	-0.375316	-0.2812	0.330758	0.0431038	0.472144	1	0.452993	-0.386446	-0.612557	-0.199613	-0.0705668	0.333604	0.234686	0.222246	-0.239239	-0.0860786	0.0786013	0.315379	0.173783	-0.22508	-0.290927	-0.264688	-0.00406487	-0.118774	-0.0740824	-0.252354	0.0190501	-0.220195	-0.146592	-0.0391748	-0.0596026	-0.0811284	-0.150075	0.019209	-0.331338	-0.32958	-0.119956	0.00834168	-0.0171699	-0.255695	0.020216	-0.222301	-0.180772	0.0704357	0.0135806	0.0113819	-0.0417578	-0.0067778
ImmatGran_CD16+	-0.131802	-0.233938	-0.157702	0.0387249	0.0945575	0.361995	0.452993	1	0.273556	-0.481068	-0.624568	-0.0558596	0.106991	0.0806333	0.0379688	-0.102651	-0.30538	0.138424	0.377766	0.0462769	0.0594826	0.0302586	-0.26903	-0.305818	-0.113095	0.282997	-0.026766	-0.162764	-0.0787213	-0.18237	-0.308411	-0.0331953	0.222607	0.047814	-0.164743	-0.164376	-0.12001	-0.375116	-0.126601	0.173843	-0.0096875	-0.238576	-0.0992784	-0.264597	-0.149369	-0.118027	0.283837	-0.00100446	-0.17248
ImmatGran_CD16MFI	-0.0588579	0.0324748	-0.181177	-0.195858	-0.0346321	-0.145669	-0.386446	0.273556	1	0.14131	-0.248837	0.00680639	-0.348352	-0.244573	-0.300565	0.0865549	-0.254312	0.0257026	0.221569	0.0475779	0.61536	0.320162	0.100391	-0.418331	-0.00512381	0.478793	0.238755	-0.172029	0.268212	0.0918613	-0.352793	0.0394306	0.43148	0.178005	-0.171716	0.338385	0.0252575	-0.404931	-0.073087	0.281439	0.32672	-0.207673	0.149845	0.166123	-0.370182	-0.0633128	0.526713	0.449199	-0.150888
ImmatGran_CD123+	0.222479	0.132311	0.00237871	-0.0247032	-0.115872	-0.26414	-0.612557	-0.481068	0.14131	1	0.249253	-0.129557	-0.12414	-0.220431	-0.246572	0.288703	-0.156024	-0.199086	-0.222625	0.213887	0.0962636	0.0240493	0.3269	0.0222581	0.304246	-0.216369	0.0366516	0.17082	-0.131631	0.273005	0.0285718	0.2624	-0.180743	-0.0425956	0.171861	-0.0833962	0.0586024	0.0206408	0.213437	-0.225495	-0.00577829	0.14509	-0.124741	0.22178	0.140854	0.180761	-0.237473	-0.0418922	0.16835
ImmatGran_Ki67+	-0.224466	0.210058	-0.0763643	-0.183238	-0.0927694	-0.21832	-0.199613	-0.624568	-0.248837	0.249253	1	-0.152309	-0.0650125	0.169611	0.143198	-0.0210585	0.0484125	0.0697132	-0.0634449	0.0515505	-0.190214	-0.161741	-0.129731	-0.0726031	-0.0314483	-0.27614	-0.218319	-0.0701953	-0.123601	-0.127465	-0.0830168	-0.00940991	-0.171808	-0.164966	-0.0692836	-0.109681	-0.118384	-0.0126418	-0.0327416	-0.220357	-0.194704	-0.0725498	-0.0711188	-0.14087	0.0460376	0.01148	-0.288344	-0.230168	-0.0725778
Eosinophils	0.00563286	-0.167787	-0.0960748	-0.0677447	0.138657	-0.0164632	-0.0705668	-0.0558596	0.00680639	-0.129557	-0.152309	1	-0.144063	-0.149592	-0.0860527	-0.209622	0.286404	0.252035	-0.157829	-0.121646	0.268111	0.085511	-0.208121	-0.193167	-0.118696	-0.152055	-0.172618	-0.177089	-0.0943282	-0.226971	-0.15513	-0.141375	-0.174871	-0.183497	-0.174571	-0.0109059	-0.160995	-0.222892	-0.0989532	-0.0639594	-0.0533602	-0.195826	-0.249883	-0.259875	-0.107684	-0.0891779	-0.193801	-0.224056	-0.186952
Eosinophils_CD15MFI	0.203259	-0.246104	0.0434566	0.785929	0.311004	0.230714	0.333604	0.106991	-0.348352	-0.12414	-0.0650125	-0.144063	1	0.0331253	0.244596	0.110096	0.150138	-0.0973846	-0.226892	-0.0593363	-0.34752	-0.117003	0.137781	0.0490541	-0.0674155	-0.160553	-0.069994	-0.00482538	0.00233348	0.0427104	0.0925411	-0.0895596	-0.187343	-0.0886491	0.0115499	-0.0511938	0.0680195	0.0536532	-0.0316117	-0.18564	-0.207702	-0.0171491	0.0922632	0.0144513	0.0394716	-0.0506585	-0.170594	-0.157432	0.0313113
Tcells	-0.564493	-0.0186838	-0.227034	0.145923	-0.0621663	-0.234978	0.234686	0.0806333	-0.244573	-0.220431	0.169611	-0.149592	0.0331253	1	0.818401	-0.00202607	-0.339388	0.132906	0.0485145	0.224829	-0.3715	-0.32398	-0.22126	-0.135419	0.0509552	-0.280822	-0.296739	0.00986231	-0.394729	-0.130088	-0.196117	0.104833	-0.207949	-0.239532	0.00168183	-0.44792	-0.222681	-0.115344	0.0896667	-0.264004	-0.282971	0.0134717	-0.494	-0.274075	-0.0979627	0.13379	-0.29199	-0.248541	-0.0889586
CD4	-0.435445	-0.154128	-0.144754	0.254613	0.340049	-0.23121	0.222246	0.0379688	-0.300565	-0.246572	0.143198	-0.0860527	0.244596	0.818401	1	-0.000343882	-0.0776624	0.0212851	-0.0728863	0.0661616	-0.370252	-0.299382	-0.13172	-0.0915775	-0.0639647	-0.311717	-0.27032	-0.0542935	-0.358388	-0.140131	-0.123192	-0.0786287	-0.22019	-0.236723	-0.0646633	-0.410125	-0.00623008	-0.0617678	0.0187775	-0.241097	-0.197719	-0.0105701	-0.420816	-0.192944	-0.10784	0.0488198	-0.310868	-0.218492	-0.125301
CD4_Naive	0.246601	0.124252	0.163362	-0.0880542	-0.140085	-0.308261	-0.239239	-0.102651	0.0865549	0.288703	-0.0210585	-0.209622	0.110096	-0.00202607	-0.000343882	1	-0.368598	-0.736921	-0.359819	-0.434064	-0.177266	0.309136	0.262273	0.167082	0.0829796	0.108344	0.242285	-0.14732	-0.220598	0.0885312	0.241926	0.0242478	-0.0353756	0.096312	-0.147197	-0.0892351	0.321431	0.130741	-0.172882	0.319215	0.263458	-0.0631983	-0.0606797	0.212828	0.155281	-0.181842	0.11956	0.308085	-0.0921964
CD4_CM	0.291482	0.0904501	0.292003	0.130389	0.381725	0.228804	-0.0860786	-0.30538	-0.254312	-0.156024	0.0484125	0.286404	0.150138	-0.339388	-0.0776624	-0.368598	1	-0.00587259	-0.38467	-0.270316	0.232322	0.194253	0.00744118	0.285064	-0.196016	-0.0439282	0.0605843	-0.119592	0.129503	-0.168365	0.348633	-0.264766	-0.122613	-0.00263946	-0.111153	0.154614	0.179215	0.250457	-0.225113	0.0207639	0.0364217	-0.0840835	0.2561	0.135637	0.173154	-0.219675	-0.0294665	-0.0279535	0.0319035
CD4_EM	-0.242164	0.00390306	-0.329359	-0.077575	0.00717026	0.0435514	0.0786013	0.138424	0.0257026	-0.199086	0.0697132	0.252035	-0.0973846	0.132906	0.0212851	-0.736921	-0.00587259	1	0.268332	0.26069	-0.05406	-0.308098	-0.398699	-0.330161	-0.174954	-0.246115	-0.459841	0.010243	0.16914	-0.235374	-0.379271	-0.0923672	-0.108513	-0.321607	0.012944	0.100057	-0.489316	-0.330924	0.073861	-0.460592	-0.479228	-0.112593	-0.0786681	-0.37885	-0.168678	0.0858082	-0.217029	-0.43641	-0.0388901
CD4_EMRA	-0.583343	-0.0372818	-0.150557	-0.108794	-0.172954	0.168387	0.315379	0.377766	0.221569	-0.222625	-0.0634449	-0.157829	-0.226892	0.0485145	-0.0728863	-0.359819	-0.38467	0.268332	1	0.150356	0.232247	-0.358215	-0.126946	-0.274236	-0.325761	0.387296	0.14792	-0.216001	0.0913991	0.0654146	-0.229319	-0.23503	0.575047	0.374508	-0.202113	0.131798	-0.0887107	-0.290769	-0.16069	0.172425	0.180662	-0.263909	-0.0108894	-0.129824	-0.171383	-0.177147	0.309959	0.0946882	-0.204058
CD4_TM	-0.00792213	-0.449534	-0.339549	0.273537	-0.229925	0.240265	0.173783	0.0462769	0.0475779	0.213887	0.0515505	-0.121646	-0.0593363	0.224829	0.0661616	-0.434064	-0.270316	0.26069	0.150356	1	-0.0583086	-0.334143	0.0472634	-0.350822	0.463137	-0.336976	-0.31271	0.523531	-0.110353	0.2379	-0.506764	0.531787	-0.267317	-0.309458	0.511997	-0.311485	-0.430071	-0.200098	0.625214	-0.497609	-0.387183	0.466271	-0.242036	-0.0586168	-0.299672	0.623395	-0.320584	-0.254242	0.32383
CD4_Tregs	-0.134308	0.031016	-0.0182298	-0.134429	-0.0357672	0.076055	-0.22508	0.0594826	0.61536	0.0962636	-0.190214	0.268111	-0.34752	-0.3715	-0.370252	-0.177266	0.232322	-0.05406	0.232247	-0.0583086	1	0.284684	0.197815	-0.220725	-0.088016	0.563046	0.456952	-0.175473	0.246762	0.177135	-0.128231	-0.0842381	0.518942	0.419853	-0.175535	0.374695	0.153934	-0.214402	-0.11511	0.369738	0.510638	-0.10645	0.0946237	0.176225	-0.238497	-0.115444	0.464924	0.402229	-0.12269
cTfh	0.334834	0.414592	-0.00125443	-0.114216	0.0959627	-0.154851	-0.290927	0.0302586	0.320162	0.0240493	-0.161741	0.085511	-0.117003	-0.32398	-0.299382	0.309136	0.194253	-0.308098	-0.358215	-0.334143	0.284684	1	-0.0509654	0.0623066	0.314712	0.245581	0.094316	-0.0199174	0.364208	-0.122782	0.101553	0.300777	0.0568892	-0.0334729	-0.0276651	0.40173	-0.0430167	-0.0358711	-0.0228537	0.353581	0.194714	0.0331432	0.418372	0.0294174	0.00779435	0.018268	0.352964	0.345426	0.0063366
CD4MEM_CD38+	0.135951	-0.0911855	0.232796	0.289712	-0.138837	-0.158668	-0.264688	-0.26903	0.100391	0.3269	-0.129731	-0.208121	0.137781	-0.22126	-0.13172	0.262273	0.00744118	-0.398699	-0.126946	0.0472634	0.197815	-0.0509654	1	0.130158	0.414737	0.254688	0.718041	0.53963	0.253482	0.929946	0.133995	0.31463	0.222211	0.565677	0.566867	0.279978	0.543144	0.294359	0.476763	0.201625	0.521121	0.544184	0.252912	0.827259	0.00568185	0.421122	0.0782565	0.392534	0.581452
CD4MEM_CD69+	0.316623	0.171037	0.549424	-0.0240455	0.0149724	0.00790491	-0.00406487	-0.305818	-0.418331	0.0222581	-0.0726031	-0.193167	0.0490541	-0.135419	-0.0915775	0.167082	0.285064	-0.330161	-0.274236	-0.350822	-0.220725	0.0623066	0.130158	1	0.0812076	-0.0344028	0.193022	0.172607	0.0770623	0.0697536	0.960773	0.0206956	-0.0740433	0.151765	0.172121	0.0962834	0.409169	0.885991	0.00741121	0.195121	0.196163	0.222795	0.273038	0.278325	0.647251	0.00673155	-0.00203561	0.104498	0.169948
CD4MEM_CXCR5+	0.184696	0.0646975	-0.200268	0.18387	-0.16294	-0.0807966	-0.118774	-0.113095	-0.00512381	0.304246	-0.0314483	-0.118696	-0.0674155	0.0509552	-0.0639647	0.0829796	-0.196016	-0.174954	-0.325761	0.463137	-0.088016	0.314712	0.414737	0.0812076	1	-0.119393	0.0504272	0.814574	0.165212	0.553213	-0.0889988	0.97975	-0.189047	-0.0602632	0.810668	-0.00284091	-0.117971	0.150175	0.883001	-0.0687541	-0.0261665	0.758961	0.106243	0.285203	0.0330073	0.898776	-0.119145	0.0689668	0.598041
CD4MEM_HLADR+	-0.283901	0.147146	0.202841	-0.127273	-0.177885	0.0602987	-0.0740824	0.282997	0.478793	-0.216369	-0.27614	-0.152055	-0.160553	-0.280822	-0.311717	0.108344	-0.0439282	-0.246115	0.387296	-0.336976	0.563046	0.245581	0.254688	-0.0344028	-0.119393	1	0.7402	-0.128176	0.485959	0.290176	0.0666309	-0.121418	0.924312	0.798389	-0.11597	0.583329	0.279434	-0.0962797	-0.203864	0.830771	0.68201	-0.118971	0.430978	0.366527	0.0277125	-0.207664	0.902179	0.716771	0.0263879
CD4MEM_CD38+HLADR+	-0.129517	0.0424768	0.451551	-0.000473396	-0.152733	-0.118303	-0.252354	-0.026766	0.238755	0.0366516	-0.218319	-0.172618	-0.069994	-0.296739	-0.27032	0.242285	0.0605843	-0.459841	0.14792	-0.31271	0.456952	0.094316	0.718041	0.193022	0.0504272	0.7402	1	0.188308	0.413296	0.671746	0.254861	-0.0287986	0.711891	0.944584	0.207207	0.50664	0.655884	0.266705	0.0374095	0.632529	0.861207	0.218705	0.4346	0.702287	0.0663327	-0.000168453	0.535947	0.645589	0.357594
CD4MEM_Ki67+	0.166616	-0.137031	0.0329456	0.233592	-0.111771	-0.0758577	0.0190501	-0.162764	-0.172029	0.17082	-0.0701953	-0.177089	-0.00482538	0.00986231	-0.0542935	-0.14732	-0.119592	0.010243	-0.216001	0.523531	-0.175473	-0.0199174	0.53963	0.172607	0.814574	-0.128176	0.188308	1	0.328442	0.703228	-0.026341	0.779565	-0.125136	0.106426	0.997272	0.126171	-0.0521681	0.304137	0.926743	-0.166052	-0.0161896	0.942135	0.199784	0.459929	0.0494877	0.913608	-0.180716	0.070914	0.86206
CD4MEM_PD1+	-0.0357223	0.297622	0.135192	0.0913108	0.0168661	-0.17388	-0.220195	-0.0787213	0.268212	-0.131631	-0.123601	-0.0943282	0.00233348	-0.394729	-0.358388	-0.220598	0.129503	0.16914	0.0913991	-0.110353	0.246762	0.364208	0.253482	0.0770623	0.165212	0.485959	0.413296	0.328442	1	0.352237	0.0481894	0.139517	0.540899	0.442398	0.323426	0.93812	0.155416	0.165724	0.252648	0.275291	0.37171	0.353496	0.871955	0.277107	-0.221857	0.244767	0.465761	0.410595	0.29714
CD4CM_CD38+	-0.0496335	-0.0915262	0.101531	0.295065	-0.217112	-0.138033	-0.146592	-0.18237	0.0918613	0.273005	-0.127465	-0.226971	0.0427104	-0.130088	-0.140131	0.0885312	-0.168365	-0.235374	0.0654146	0.2379	0.177135	-0.122782	0.929946	0.0697536	0.553213	0.290176	0.671746	0.703228	0.352237	1	0.0140121	0.48209	0.3206	0.596554	0.72667	0.319462	0.368577	0.23996	0.673862	0.176044	0.471824	0.671762	0.2522	0.74798	-0.0454103	0.624292	0.113993	0.37313	0.665669
CD4CM_CD69+	0.309658	0.21425	0.565962	-0.0174262	0.0177096	0.0274112	-0.0391748	-0.308411	-0.352793	0.0285718	-0.0830168	-0.15513	0.0925411	-0.196117	-0.123192	0.241926	0.348633	-0.379271	-0.229319	-0.506764	-0.128231	0.101553	0.133995	0.960773	-0.0889988	0.0666309	0.254861	-0.026341	0.0481894	0.0140121	1	-0.150489	0.00487068	0.21336	-0.0160578	0.142916	0.438294	0.792588	-0.201722	0.286356	0.25309	0.0258075	0.268227	0.318657	0.688963	-0.205988	0.101373	0.185753	0.0684894
CD4CM_CXCR5+	0.142648	0.0750578	-0.232359	0.157551	-0.215171	-0.0476731	-0.0596026	-0.0331953	0.0394306	0.2624	-0.00940991	-0.141375	-0.0895596	0.104833	-0.0786287	0.0242478	-0.264766	-0.0923672	-0.23503	0.531787	-0.0842381	0.300777	0.31463	0.0206956	0.97975	-0.121418	-0.0287986	0.779565	0.139517	0.48209	-0.150489	1	-0.195771	-0.117379	0.776813	-0.0376395	-0.230965	0.0733698	0.856528	-0.103016	-0.118026	0.702817	0.0690965	0.195082	0.0304341	0.884603	-0.123614	0.00684801	0.559785
CD4CM_HLADR+	-0.492577	0.181738	0.120511	-0.11475	-0.116126	-0.0327037	-0.0811284	0.222607	0.43148	-0.180743	-0.171808	-0.174871	-0.187343	-0.207949	-0.22019	-0.0353756	-0.122613	-0.108513	0.575047	-0.267317	0.518942	0.0568892	0.222211	-0.0740433	-0.189047	0.924312	0.711891	-0.125136	0.540899	0.3206	0.00487068	-0.195771	1	0.847673	-0.116433	0.617731	0.301965	-0.0877382	-0.161209	0.672305	0.692527	-0.11832	0.442402	0.288906	-0.0994649	-0.176278	0.81314	0.623022	-0.0197748
CD4CM_CD38+HLADR+	-0.350825	0.104467	0.401631	-0.0154614	-0.127033	-0.0905044	-0.150075	0.047814	0.178005	-0.0425956	-0.164966	-0.183497	-0.0886491	-0.239532	-0.236723	0.096312	-0.00263946	-0.321607	0.374508	-0.309458	0.419853	-0.0334729	0.565677	0.151765	-0.0602632	0.798389	0.944584	0.106426	0.442398	0.596554	0.21336	-0.117379	0.847673	1	0.126544	0.525499	0.564159	0.198687	-0.0229451	0.642341	0.819357	0.106262	0.423532	0.56046	0.0678388	-0.0583943	0.584951	0.581737	0.263296
CD4CM_Ki67+	0.164304	-0.135305	0.0370252	0.252902	-0.120679	-0.0707418	0.019209	-0.164743	-0.171716	0.171861	-0.0692836	-0.174571	0.0115499	0.00168183	-0.0646633	-0.147197	-0.111153	0.012944	-0.202113	0.511997	-0.175535	-0.0276651	0.566867	0.172121	0.810668	-0.11597	0.207207	0.997272	0.323426	0.72667	-0.0160578	0.776813	-0.116433	0.126544	1	0.130824	-0.0536281	0.294362	0.92023	-0.153916	-0.011766	0.923759	0.199232	0.494206	0.0780639	0.906403	-0.172283	0.0796269	0.880466
CD4CM_PD1+	-0.0428247	0.359144	0.212106	0.00819101	-0.0156639	-0.197484	-0.331338	-0.164376	0.338385	-0.0833962	-0.109681	-0.0109059	-0.0511938	-0.44792	-0.410125	-0.0892351	0.154614	0.100057	0.131798	-0.311485	0.374695	0.40173	0.279978	0.0962834	-0.00284091	0.583329	0.50664	0.126171	0.93812	0.319462	0.142916	-0.0376395	0.617731	0.525499	0.130824	1	0.214983	0.15323	0.0472157	0.387875	0.466175	0.174444	0.798036	0.312717	-0.173448	0.0333729	0.54735	0.494091	0.169164
CD4EM_CD38+	0.0378073	0.0124621	0.518674	-0.039948	0.0471116	-0.186421	-0.32958	-0.12001	0.0252575	0.0586024	-0.118384	-0.160995	0.0680195	-0.222681	-0.00623008	0.321431	0.179215	-0.489316	-0.0887107	-0.430071	0.153934	-0.0430167	0.543144	0.409169	-0.117971	0.279434	0.655884	-0.0521681	0.155416	0.368577	0.438294	-0.230965	0.301965	0.564159	-0.0536281	0.214983	1	0.579639	-0.105592	0.365838	0.747162	0.0655253	0.373581	0.380161	-0.00938356	-0.142266	0.0939305	0.221099	-0.0796017
CD4EM_CD69+	0.302825	0.0878015	0.637642	0.00811722	-0.000972741	-0.0475415	-0.119956	-0.375116	-0.404931	0.0206408	-0.0126418	-0.222892	0.0536532	-0.115344	-0.0617678	0.130741	0.250457	-0.330924	-0.290769	-0.200098	-0.214402	-0.0358711	0.294359	0.885991	0.150175	-0.0962797	0.266705	0.304137	0.165724	0.23996	0.792588	0.0733698	-0.0877382	0.198687	0.294362	0.15323	0.579639	1	0.181385	0.0769236	0.260705	0.408458	0.331591	0.24481	0.311726	0.167419	-0.162827	-0.0170926	0.168402
CD4EM_CXCR5+	0.0537742	-0.130002	-0.219309	0.276739	-0.112209	-0.0736176	0.00834168	-0.126601	-0.073087	0.213437	-0.0327416	-0.0989532	-0.0316117	0.0896667	0.0187775	-0.172882	-0.225113	0.073861	-0.16069	0.625214	-0.11511	-0.0228537	0.476763	0.00741121	0.883001	-0.203864	0.0374095	0.926743	0.252648	0.673862	-0.201722	0.856528	-0.161209	-0.0229451	0.92023	0.0472157	-0.105592	0.181385	1	-0.24254	-0.0570611	0.877499	0.0828364	0.289505	-0.14948	0.992952	-0.238633	-0.0234892	0.655797
CD4EM_HLADR+	-0.167475	0.0723589	0.271024	-0.149675	-0.143781	-0.0214084	-0.0171699	0.173843	0.281439	-0.225495	-0.220357	-0.0639594	-0.18564	-0.264004	-0.241097	0.319215	0.0207639	-0.460592	0.172425	-0.497609	0.369738	0.353581	0.201625	0.195121	-0.0687541	0.830771	0.632529	-0.166052	0.275291	0.176044	0.286356	-0.103016	0.672305	0.642341	-0.153916	0.387875	0.365838	0.0769236	-0.24254	1	0.723812	-0.148678	0.338881	0.365655	0.247521	-0.231721	0.800127	0.732512	-0.043116
CD4EM_CD38+HLADR+	-0.228155	0.00479169	0.273054	-0.0771747	-0.125262	-0.206695	-0.255695	-0.0096875	0.32672	-0.00577829	-0.194704	-0.0533602	-0.207702	-0.282971	-0.197719	0.263458	0.0364217	-0.479228	0.180662	-0.387183	0.510638	0.194714	0.521121	0.196163	-0.0261665	0.68201	0.861207	-0.0161896	0.37171	0.471824	0.25309	-0.118026	0.692527	0.819357	-0.011766	0.466175	0.747162	0.260705	-0.0570611	0.723812	1	0.0643104	0.440442	0.515539	-0.0549142	-0.0797009	0.565568	0.677146	0.0368521
CD4EM_Ki67+	0.205776	-0.132705	0.0737695	0.199096	-0.131948	-0.0647326	0.020216	-0.238576	-0.207673	0.14509	-0.0725498	-0.195826	-0.0171491	0.0134717	-0.0105701	-0.0631983	-0.0840835	-0.112593	-0.263909	0.466271	-0.10645	0.0331432	0.544184	0.222795	0.758961	-0.118971	0.218705	0.942135	0.353496	0.671762	0.0258075	0.702817	-0.11832	0.106262	0.923759	0.174444	0.0655253	0.408458	0.877499	-0.148678	0.0643104	1	0.229462	0.403026	-0.0741269	0.858463	-0.181352	0.108395	0.747648
CD4EM_PD1+	0.156914	0.330973	0.254652	0.0612842	-0.0395432	-0.104346	-0.222301	-0.0992784	0.149845	-0.124741	-0.0711188	-0.249883	0.0922632	-0.494	-0.420816	-0.0606797	0.2561	-0.0786681	-0.0108894	-0.242036	0.0946237	0.418372	0.252912	0.273038	0.106243	0.430978	0.4346	0.199784	0.871955	0.2522	0.268227	0.0690965	0.442402	0.423532	0.199232	0.798036	0.373581	0.331591	0.0828364	0.338881	0.440442	0.229462	1	0.325969	-0.0466589	0.075935	0.435533	0.392286	0.218568
CD4TM_CD38+	0.179185	-0.0884393	0.218618	0.192442	-0.125367	-0.105822	-0.180772	-0.264597	0.166123	0.22178	-0.14087	-0.259875	0.0144513	-0.274075	-0.192944	0.212828	0.135637	-0.37885	-0.129824	-0.0586168	0.176225	0.0294174	0.827259	0.278325	0.285203	0.366527	0.702287	0.459929	0.277107	0.74798	0.318657	0.195082	0.288906	0.56046	0.494206	0.312717	0.380161	0.24481	0.289505	0.365655	0.515539	0.403026	0.325969	1	0.304098	0.251618	0.359708	0.674793	0.689409
CD4TM_CD69+	0.241539	0.100146	0.337053	-0.120644	-0.110839	0.0401719	0.0704357	-0.149369	-0.370182	0.140854	0.0460376	-0.107684	0.0394716	-0.0979627	-0.10784	0.155281	0.173154	-0.168678	-0.171383	-0.299672	-0.238497	0.00779435	0.00568185	0.647251	0.0330073	0.0277125	0.0663327	0.0494877	-0.221857	-0.0454103	0.688963	0.0304341	-0.0994649	0.0678388	0.0780639	-0.173448	-0.00938356	0.311726	-0.14948	0.247521	-0.0549142	-0.0741269	-0.0466589	0.304098	1	-0.133258	0.0613509	0.0694253	0.298176
CD4TM_CXCR5+	0.0275236	-0.108628	-0.229659	0.255968	-0.111503	-0.0863833	0.0135806	-0.118027	-0.0633128	0.180761	0.01148	-0.0891779	-0.0506585	0.13379	0.0488198	-0.181842	-0.219675	0.0858082	-0.177147	0.623395	-0.115444	0.018268	0.421122	0.00673155	0.898776	-0.207664	-0.000168453	0.913608	0.244767	0.624292	-0.205988	0.884603	-0.176278	-0.0583943	0.906403	0.0333729	-0.142266	0.167419	0.992952	-0.231721	-0.0797009	0.858463	0.075935	0.251618	-0.133258	1	-0.234668	-0.0355857	0.637731
CD4TM_HLADR+	-0.181153	0.129682	-0.0168759	-0.0875693	-0.128545	0.140543	0.0113819	0.283837	0.526713	-0.237473	-0.288344	-0.193801	-0.170594	-0.29199	-0.310868	0.11956	-0.0294665	-0.217029	0.309959	-0.320584	0.464924	0.352964	0.0782565	-0.00203561	-0.119145	0.902179	0.535947	-0.180716	0.465761	0.113993	0.101373	-0.123614	0.81314	0.584951	-0.172283	0.54735	0.0939305	-0.162827	-0.238633	0.800127	0.565568	-0.181352	0.435533	0.359708	0.0613509	-0.234668	1	0.845832	-0.0115005
CD4TM_CD38+HLADR+	-0.0681439	0.00309085	-0.0135003	0.0463787	-0.11877	-0.0423963	-0.0417578	-0.00100446	0.449199	-0.0418922	-0.230168	-0.224056	-0.157432	-0.248541	-0.218492	0.308085	-0.0279535	-0.43641	0.0946882	-0.254242	0.402229	0.345426	0.392534	0.104498	0.0689668	0.716771	0.645589	0.070914	0.410595	0.37313	0.185753	0.00684801	0.623022	0.581737	0.0796269	0.494091	0.221099	-0.0170926	-0.0234892	0.732512	0.677146	0.108395	0.392286	0.674793	0.0694253	-0.0355857	0.845832	1	0.2525
CD4TM_Ki67+	0.211906	-0.122612	0.152537	0.194406	-0.101633	-0.0663317	-0.0067778	-0.17248	-0.150888	0.16835	-0.0725778	-0.186952	0.0313113	-0.0889586	-0.125301	-0.0921964	0.0319035	-0.0388901	-0.204058	0.32383	-0.12269	0.0063366	0.581452	0.169948	0.598041	0.0263879	0.357594	0.86206	0.29714	0.665669	0.0684894	0.559785	-0.0197748	0.263296	0.880466	0.169164	-0.0796017	0.168402	0.655797	-0.043116	0.0368521	0.747648	0.218568	0.689409	0.298176	0.637731	-0.0115005	0.2525	1
CD4TM_PD1+	0.148927	0.271752	0.067171	0.064636	0.0322216	-0.0837923	-0.199762	-0.145231	0.107353	-0.0688594	-0.0915035	-0.0273927	0.0230402	-0.507364	-0.423772	-0.162587	0.272078	0.135796	-0.0821793	-0.230631	0.137325	0.490901	0.110073	0.200816	0.130304	0.345864	0.28603	0.250972	0.894841	0.163842	0.190619	0.0749646	0.366193	0.29316	0.245659	0.846147	0.0804164	0.174468	0.143177	0.270727	0.31281	0.272175	0.850884	0.25921	-0.0213224	0.135391	0.44667	0.43347	0.293714
cTfh_HLADR+	0.223172	-0.0616376	0.10602	-0.0449151	-0.130987	0.238642	-0.0484698	0.254854	0.393966	-0.0778728	-0.330927	-0.0817601	-0.00843721	-0.202396	-0.262125	0.176956	0.0758515	-0.243566	-0.0686473	-0.107665	0.338365	0.245019	0.321748	-0.0415197	0.143813	0.562103	0.481071	0.089435	0.0331582	0.258055	0.0417645	0.150068	0.338687	0.368829	0.118727	0.105573	-0.0264864	-0.193273	-0.0512813	0.419658	0.212959	-0.0110637	0.0430699	0.542796	0.304799	-0.0513788	0.555359	0.518575	0.388511
cTfh_CD38+HLADR+	0.208436	-0.0559163	0.234994	0.0206603	-0.124382	0.0637895	0.00815248	0.0872277	0.106565	0.015251	-0.245994	-0.0583103	0.0325139	-0.14814	-0.226601	0.154511	0.111441	-0.238452	-0.105869	-0.0992138	0.152722	0.0675742	0.46429	0.123296	0.191658	0.354072	0.503386	0.265945	-0.0615499	0.404185	0.185361	0.186269	0.173395	0.398433	0.30926	-0.00930301	0.0103993	-0.0395679	0.0576706	0.292682	0.165866	0.10791	-0.0182884	0.674613	0.52187	0.0476782	0.284038	0.36972	0.614466
CD8	-0.377139	-0.142125	-0.311444	0.245118	0.517498	-0.0806865	0.35805	0.15775	-0.25223	-0.233297	0.0867261	-0.0889353	0.251137	0.615964	0.826444	-0.190972	-0.00705122	0.140401	0.00737117	0.135635	-0.294734	-0.37958	-0.138047	-0.169367	-0.0260976	-0.367528	-0.340428	-0.0201871	-0.395715	-0.126943	-0.233658	-0.0386738	-0.265362	-0.293439	-0.0334267	-0.506564	-0.0284167	-0.14813	0.0919148	-0.3038	-0.259606	-0.0217038	-0.437923	-0.222696	-0.154146	0.103204	-0.349142	-0.284834	-0.140406
CD8_Naive	0.354312	-0.0794923	0.0626186	0.00713112	-0.200811	-0.228883	-0.499862	-0.236521	0.28115	0.509198	-0.0200579	-0.212461	0.00202331	-0.118585	-0.105419	0.672972	-0.197174	-0.592932	-0.37966	-0.00231666	-0.103787	0.13732	0.396636	-0.0012759	0.215054	0.00513137	0.212196	-0.00420561	-0.200054	0.221476	0.0288214	0.13873	-0.0985635	0.0275519	-0.00217706	-0.150379	0.356418	0.0756728	0.0182088	0.140295	0.249061	0.0109672	0.0176002	0.361034	-0.0154077	-0.0149326	0.0482587	0.26372	0.0154711
CD8_CM	0.270105	0.40174	0.456791	-0.143883	0.12409	-0.0860782	-0.220802	-0.465237	-0.249058	-0.0898531	0.090527	-0.130668	-0.000858477	-0.176584	-0.0977034	0.193347	0.454854	-0.291549	-0.328308	-0.501971	-0.0108932	0.16429	0.114946	0.569346	-0.208965	-0.0296829	0.192312	-0.135656	0.200215	-0.0545393	0.585771	-0.295339	-0.0377594	0.107656	-0.152175	0.300575	0.503904	0.699435	-0.221072	0.0608263	0.216516	0.0694972	0.349553	0.0670875	-0.0255032	-0.242038	-0.042707	0.0541569	-0.186896
CD8_EM	-0.427563	-0.0259413	-0.291199	-0.121204	0.0677072	0.0462067	0.312203	0.417704	0.165954	-0.384357	-0.0804161	0.150177	-0.186164	0.20103	0.159036	-0.470385	-0.190087	0.586191	0.60661	0.120355	0.113904	-0.208707	-0.322399	-0.399596	-0.34225	-0.0318668	-0.219648	-0.182274	0.0466055	-0.187038	-0.367984	-0.243689	0.136252	-0.0657475	-0.171694	0.0475224	-0.337825	-0.420035	-0.121504	-0.258012	-0.186173	-0.240853	-0.148726	-0.290503	-0.29284	-0.10295	-0.0287479	-0.194183	-0.145967
CD8_EMRA	-0.396747	0.0443247	-0.030513	0.0421534	0.111777	0.12744	0.291331	0.227056	-0.175906	-0.280572	0.0944691	0.342915	0.161642	0.0413934	0.0525887	-0.322335	0.130432	0.378034	0.259081	-0.240824	0.146332	-0.0707349	-0.316795	-0.122262	-0.240496	0.252546	-0.0816869	-0.251417	-0.000200774	-0.224901	-0.0537701	-0.180005	0.221131	0.0977532	-0.231643	0.0466894	-0.284558	-0.320068	-0.243238	0.264321	-0.112343	-0.36015	-0.152757	-0.289522	0.311112	-0.205604	0.145219	-0.147797	-0.15861
CD8_TM	0.310339	-0.39578	-0.162173	0.276327	-0.0643079	0.473413	0.283086	0.0456899	0.0170463	0.182938	-0.0992132	-0.141261	0.121092	-0.119569	-0.113272	-0.140346	0.0664124	-0.0699701	0.118837	0.466727	0.106302	-0.0804489	0.0375434	-0.166588	-0.0353046	-0.185398	-0.106049	0.0927317	-0.190205	0.0120872	-0.118805	-0.00441154	-0.202726	-0.17031	0.0995532	-0.201111	-0.349952	-0.245806	0.0105977	-0.32763	-0.246269	0.109348	-0.180251	0.189492	-0.025042	-0.0153129	-0.048611	0.107082	0.275944
CD8_CD27+	0.0259826	0.277815	-0.0554302	-0.100709	0.170516	0.0549624	-0.24163	0.256466	0.384473	-0.0741738	-0.0576358	0.266446	-0.0475399	-0.0826062	-0.0768103	-0.136199	0.213547	0.237321	-0.0654292	-0.18697	0.393035	0.61617	-0.375794	-0.191928	-0.0185018	0.194149	-0.17951	-0.314851	0.147424	-0.393723	-0.106747	0.0573503	0.0730376	-0.174712	-0.307936	0.224425	-0.304473	-0.331395	-0.240921	0.110127	-0.133788	-0.363078	0.0492921	-0.320794	0.0201098	-0.171712	0.223571	-0.0619478	-0.257576
CD8_CD27-	-0.40345	0.21223	-0.071601	-0.0578282	0.200354	0.0276071	0.0864696	0.307046	0.133487	-0.304717	0.0165778	0.327344	0.0139252	0.0415538	0.0401796	-0.425113	0.134745	0.549692	0.273254	-0.202535	0.300701	0.0987915	-0.389763	-0.273142	-0.255602	0.297798	-0.140102	-0.294587	0.186134	-0.289923	-0.202609	-0.169554	0.290247	0.0334278	-0.279633	0.236281	-0.362504	-0.410971	-0.241471	0.156052	-0.167248	-0.399503	-0.0533213	-0.365629	0.0629818	-0.191345	0.216082	-0.160297	-0.232543
CD8_CXCR5+	0.16958	0.639394	0.301376	-0.327666	0.0391557	-0.157258	-0.59257	-0.1026	0.182233	0.227537	-0.0231816	-0.124493	-0.103505	-0.224926	-0.207905	0.269626	0.115478	-0.0882337	-0.21018	-0.489265	-0.0426073	0.34529	0.00743446	0.318222	-0.0382628	0.189577	0.169026	-0.171054	0.304195	-0.110727	0.387462	-0.0615238	0.152527	0.136456	-0.172515	0.369391	0.325244	0.219735	-0.252257	0.133506	0.139296	-0.166729	0.445604	0.081481	0.217276	-0.243748	0.19141	0.085092	-0.0851473
CD8MEM_CD25+	0.308478	-0.122949	0.323723	0.0291177	-0.0229139	0.24052	-0.0532242	-0.264848	-0.00905686	-0.108168	0.0319947	-0.122241	0.0584314	-0.231077	-0.157902	0.126428	0.37643	-0.323625	-0.246985	-0.248399	0.180533	0.0327072	0.148139	0.550088	-0.152736	0.0616462	0.212473	-0.141188	0.0275053	-0.00235472	0.552943	-0.213972	-0.0117403	0.0926398	-0.152209	0.108113	0.534441	0.656061	-0.15193	0.228431	0.355243	0.016784	0.204344	0.170438	0.0194224	-0.156429	0.119188	0.216744	-0.242838
CD8MEM_CD38+	0.202921	-0.113626	-0.0264737	0.282697	-0.0784291	-0.15876	-0.112024	-0.222089	-0.0399948	0.339483	-0.0739081	-0.241561	0.0518174	-0.00400129	-0.0133043	-0.00822662	-0.213002	-0.0694288	-0.245924	0.504693	-0.152013	-0.0604189	0.592597	0.228075	0.788583	-0.226402	0.128355	0.876175	0.283329	0.703984	0.0322065	0.738551	-0.18077	0.0181439	0.864396	0.0968116	0.174386	0.420262	0.909819	-0.238529	0.0564214	0.874893	0.206604	0.395292	-0.0933838	0.886778	-0.267132	0.0144381	0.599743
CD8MEM_CD69+	0.289802	0.314742	0.526988	-0.188993	-0.0722008	-0.101478	-0.296566	-0.438904	-0.343268	0.267055	0.097142	-0.198594	-0.0063258	-0.15044	-0.101526	0.377807	0.231757	-0.46029	-0.276394	-0.45532	-0.169881	-0.000390621	0.155216	0.831779	-0.0891552	-0.0752162	0.214478	-0.122168	-0.116261	0.000661324	0.855757	-0.166474	-0.0674836	0.163501	-0.122723	-0.0158095	0.586241	0.790118	-0.217705	0.0979042	0.248217	-0.0296337	0.169438	0.169789	0.499893	-0.235822	-0.112427	-0.031248	-0.112641
CD8MEM_CXCR5+	0.236606	0.269569	0.571816	-0.216837	-0.00537113	-0.0732566	-0.434945	-0.0433565	0.0652679	-0.10753	-0.0290061	-0.0960142	0.0626577	-0.121441	-0.110496	0.323702	0.17455	-0.304039	-0.267372	-0.412127	0.0827158	0.291683	0.144858	0.223735	-0.105182	0.158875	0.334836	-0.168437	0.19204	-0.0242362	0.239732	-0.135942	0.0828912	0.214466	-0.183698	0.271683	0.603662	0.460527	-0.222407	0.122662	0.302985	-0.012667	0.348159	-0.0876468	-0.219485	-0.220273	-0.0265526	-0.0880076	-0.237742
CD8MEM_HLADR+	0.230453	0.172966	0.357549	-0.152701	-0.225456	0.07807	-0.195284	0.128128	0.278766	0.0190795	-0.283099	-0.167467	-0.0258891	-0.219298	-0.241425	0.481347	-0.0315657	-0.452467	-0.0943568	-0.4493	0.126708	0.355131	0.0819707	0.494403	-0.0131806	0.505858	0.324309	-0.234137	0.092074	-0.0315274	0.585972	-0.0127776	0.301314	0.257626	-0.226203	0.201664	0.375245	0.305413	-0.300439	0.649333	0.384488	-0.212778	0.287071	0.239591	0.469954	-0.279672	0.533192	0.4257	-0.165892
CD8MEM_CD38+HLADR+	0.354695	0.185256	0.435678	-0.0651832	-0.0930591	-0.178654	-0.333771	-0.226656	0.199397	0.241886	-0.201327	-0.205069	0.00884775	-0.218439	-0.198954	0.472037	0.0232242	-0.475023	-0.228227	-0.333472	0.111658	0.207339	0.248441	0.627724	-0.0496759	0.120755	0.306196	-0.0998204	0.155394	0.0824951	0.666544	-0.0908569	0.070387	0.166957	-0.11218	0.242798	0.59795	0.618561	-0.169222	0.182284	0.387747	0.0392254	0.349888	0.265345	0.174897	-0.182451	0.125683	0.252682	-0.135667
CD8MEM_Ki67+	0.114182	-0.110708	-0.0197846	0.269129	-0.10322	-0.0795409	-0.00587244	-0.190337	-0.181668	0.156403	-0.0512873	-0.134021	0.0107954	0.0511802	-0.00918918	-0.151595	-0.158955	0.034292	-0.203343	0.526032	-0.199299	-0.0675977	0.503607	0.206338	0.817645	-0.208659	0.102649	0.940874	0.32366	0.67944	-0.0138052	0.77635	-0.159601	0.0389954	0.93158	0.121588	0.0440491	0.412043	0.962332	-0.217943	-0.00247831	0.919183	0.196419	0.312888	-0.0967193	0.948754	-0.266185	-0.041239	0.657606
CD8MEM_PD1+	0.482737	0.0842583	0.418929	0.151143	-0.0337253	-0.122038	-0.4955	-0.414383	0.0885417	0.252942	0.0159604	-0.136574	0.18984	-0.41563	-0.303801	0.332035	0.131875	-0.368898	-0.33762	-0.0769341	-0.0812411	0.3062	0.420417	0.224166	0.162362	0.0414265	0.308217	0.220314	0.499911	0.295803	0.228725	0.0842226	0.021049	0.163785	0.215514	0.521916	0.402015	0.435794	0.130165	0.0103857	0.241501	0.328508	0.613696	0.317376	-0.210467	0.0971931	0.0228349	0.194396	0.191386
CD8CM_CD25+	0.167888	-0.202695	0.0752456	-0.0152897	-0.206054	0.29848	0.118444	-0.116462	0.0208212	-0.135581	0.125407	-0.00550894	0.050072	-0.296362	-0.27345	-0.0894556	0.278301	0.00708302	-0.0120338	-0.201409	0.297161	0.0442056	-0.0401519	0.354102	-0.1945	0.143903	0.0766048	-0.216582	0.0636862	-0.106004	0.378529	-0.197748	0.0553339	0.0304062	-0.219472	0.134887	0.274772	0.329232	-0.190919	0.322795	0.281193	-0.126092	0.173093	0.0170145	0.16678	-0.175856	0.198738	0.169367	-0.287099
CD8CM_CD38+	0.0577448	-0.0308972	-0.0241734	0.289562	-0.167787	-0.132131	-0.0694791	-0.163642	-0.0667531	0.277885	-0.051434	-0.241489	0.0455566	0.0483264	-0.0445468	-0.030937	-0.284755	-0.0637855	-0.119406	0.500531	-0.147676	-0.070653	0.581384	0.216721	0.824635	-0.105531	0.204741	0.892133	0.33095	0.752106	0.0247126	0.795933	-0.03924	0.149419	0.887885	0.145052	0.125912	0.391232	0.925009	-0.172302	0.0876201	0.856615	0.238175	0.378376	-0.0551741	0.910368	-0.188068	0.0225921	0.629566
CD8CM_CD69+	0.174784	0.438755	0.537476	-0.192295	-0.0746141	-0.103522	-0.225894	-0.25539	-0.325915	0.152841	-0.0577742	-0.194254	0.0164972	-0.15937	-0.134017	0.383387	0.158651	-0.443167	-0.140334	-0.574702	-0.122183	0.0726306	0.215777	0.812645	-0.0448139	0.127955	0.364118	-0.085313	0.00943157	0.102699	0.851345	-0.113993	0.123456	0.349178	-0.0788376	0.113867	0.606287	0.728097	-0.199494	0.254952	0.344811	-0.0174667	0.256617	0.203473	0.546205	-0.219654	0.0292604	0.0431415	-0.04943
CD8CM_CXCR5+	0.0109322	0.250622	0.199236	-0.0274482	0.326221	-0.0602048	-0.264873	0.168055	0.262454	-0.134483	-0.00179961	0.304077	0.0754083	-0.0473573	-0.0186878	0.0302084	0.231593	-0.0608171	-0.156288	-0.246743	0.380136	0.553645	-0.172443	-0.121001	0.0186197	0.125035	0.0392812	-0.23508	0.10461	-0.229591	-0.0783992	0.0606549	0.0536253	0.00112712	-0.236001	0.177809	0.0199663	-0.0582694	-0.168242	0.0404751	0.0465794	-0.216638	0.0567467	-0.326191	-0.209902	-0.110468	0.00545562	-0.174895	-0.264893
CD8CM_HLADR+	-0.0852844	0.346373	0.307662	-0.117332	-0.116111	-0.0900018	-0.277833	0.164535	0.319741	0.0369487	-0.186165	-0.186148	0.0165895	-0.188553	-0.215322	0.43164	-0.160402	-0.399703	0.155504	-0.509105	0.16213	0.311864	0.0874356	0.36874	-0.0808975	0.608548	0.48529	-0.26898	0.281179	0.0496722	0.467635	-0.0816254	0.583856	0.521109	-0.258506	0.384727	0.44103	0.226218	-0.313567	0.566209	0.534005	-0.275475	0.432012	0.178041	0.283682	-0.299709	0.571433	0.40951	-0.183059
CD8CM_CD38+DR+	0.112373	0.311654	0.462514	0.0269634	-0.117926	-0.134219	-0.237588	-0.0731981	0.0547034	0.145042	-0.130675	-0.233387	0.187834	-0.130594	-0.18653	0.428513	-0.0703231	-0.417105	-0.0262825	-0.400448	-0.00790196	0.115233	0.17304	0.578399	-0.105172	0.242944	0.381111	-0.152321	0.195983	0.0814547	0.639676	-0.113153	0.261788	0.360555	-0.149021	0.268785	0.532625	0.526391	-0.242353	0.189116	0.362188	-0.0975131	0.402899	0.166595	0.266351	-0.247436	0.166812	0.141879	-0.118946
CD8CM_Ki67+	0.107756	-0.103913	-0.0399059	0.295787	-0.127156	-0.0774472	0.0241599	-0.17145	-0.192745	0.158262	-0.0544843	-0.119851	0.0347461	0.0567376	-0.030215	-0.150945	-0.173934	0.043253	-0.196434	0.534236	-0.22233	-0.0598483	0.495722	0.197661	0.838865	-0.198466	0.100414	0.958152	0.318365	0.682556	-0.0156177	0.806941	-0.15785	0.0443168	0.954	0.110769	-0.0183956	0.364554	0.964358	-0.213488	-0.0317615	0.905899	0.194322	0.337439	-0.0311579	0.954126	-0.250416	-0.0316208	0.711435
CD8CM_PD1+	0.0150106	0.371311	0.390862	-0.022975	0.308507	-0.131349	-0.435462	-0.0810272	0.0914002	-0.0865224	-0.0316987	0.180513	0.15524	-0.339465	-0.185828	-0.0422562	0.230369	0.0775805	0.0219016	-0.415569	0.0390434	0.182923	0.0594477	0.140061	-0.193271	0.166575	0.24986	-0.137892	0.549333	0.0109686	0.182955	-0.232711	0.288479	0.297066	-0.134815	0.605494	0.403907	0.279593	-0.163931	0.000589999	0.233864	-0.117086	0.567057	-0.0801881	-0.230719	-0.176066	0.0474344	-0.098193	-0.159208
CD8EM_CD25+	0.355581	-0.122837	0.313129	0.0753028	0.055041	0.311944	-0.078224	-0.341999	-0.0760667	-0.0164076	0.0993783	-0.126147	0.0647924	-0.260788	-0.144878	0.127173	0.426821	-0.409291	-0.290349	-0.156167	0.108863	0.0399856	0.0952955	0.532124	-0.106762	0.00563618	0.123337	-0.131076	-0.0360783	-0.0435472	0.533384	-0.17837	-0.0516587	0.0315304	-0.140977	0.0362395	0.411417	0.632027	-0.128996	0.169954	0.241941	0.0100927	0.146702	0.145349	0.0349159	-0.135097	0.104675	0.186165	-0.225027
CD8EM_CD38+	0.23749	-0.089882	0.165957	0.194343	-0.103496	-0.167931	-0.232709	-0.229869	-0.0972285	0.331176	-0.0884682	-0.194208	0.0636095	-0.0643801	-0.0306367	0.042615	-0.141772	-0.112828	-0.267927	0.362163	-0.128254	-0.0680307	0.647399	0.279134	0.68525	-0.196373	0.236064	0.790645	0.29202	0.702573	0.102823	0.618029	-0.156411	0.110176	0.777711	0.141245	0.396876	0.532058	0.804445	-0.201043	0.165826	0.831583	0.262589	0.355157	-0.11129	0.773713	-0.331525	-0.0763922	0.512886
CD8EM_CD69+	0.31853	0.158612	0.652034	-0.182424	-0.0750056	-0.0696487	-0.340544	-0.444557	-0.32227	0.204802	0.156559	-0.193443	-0.0016342	-0.148656	-0.0656169	0.335804	0.2746	-0.490051	-0.306109	-0.330661	-0.163345	-0.0615756	0.172487	0.716573	-0.128611	-0.0967677	0.210443	-0.118719	-0.116733	-0.00192736	0.718897	-0.202512	-0.0994011	0.141739	-0.125688	-0.0393175	0.654382	0.816932	-0.203567	0.0700657	0.246185	0.0069151	0.176734	0.103107	0.299543	-0.219065	-0.190017	-0.122573	-0.165521
CD8EM_CXCR5+	0.373938	0.211037	0.732092	-0.142367	-0.0100466	-0.0903595	-0.388941	-0.267573	-0.218726	0.171846	-0.134229	-0.0444024	0.041033	-0.230661	-0.157161	0.228044	0.224199	-0.300813	-0.292479	-0.330874	-0.0810298	0.101119	0.240618	0.735894	0.0255903	-0.0136778	0.310697	0.111449	0.199934	0.118039	0.716657	-0.0347685	-0.0301582	0.221035	0.100706	0.243813	0.62179	0.801208	-0.0374528	0.0341844	0.257712	0.221272	0.365901	0.142304	0.295733	-0.0533273	-0.161606	-0.10779	0.0694446
CD8EM_HLADR+	0.298932	0.12303	0.470625	-0.235182	-0.327701	0.120839	-0.265157	0.040574	0.12128	0.0104473	-0.209739	-0.129197	-0.0350954	-0.26034	-0.234247	0.35571	0.104772	-0.384083	-0.127714	-0.40862	0.112218	0.248984	0.127883	0.535043	-0.0523287	0.414919	0.337832	-0.204121	0.097022	-0.00993773	0.608698	-0.0652158	0.241845	0.261925	-0.199242	0.188081	0.522149	0.436255	-0.282205	0.522355	0.388778	-0.143265	0.341951	0.19169	0.446915	-0.268559	0.354258	0.224819	-0.162783
CD8EM_CD38+DR+	0.320614	0.152336	0.485647	-0.224003	-0.206217	-0.176853	-0.431866	-0.215287	0.049693	0.246556	-0.137575	-0.10778	-0.0642123	-0.198464	-0.142586	0.411965	0.0687158	-0.414464	-0.247133	-0.343155	0.0955943	0.122492	0.31668	0.564716	-0.0211059	0.0602485	0.356547	-0.0698123	0.0714683	0.135711	0.584583	-0.0813818	0.0218122	0.209622	-0.0832198	0.14602	0.767287	0.635093	-0.124871	0.137439	0.448292	0.0835881	0.30356	0.194063	0.158115	-0.141743	-0.0598332	0.0434878	-0.135942
CD8EM_Ki67+	0.0954153	-0.0981629	-0.0476148	0.241669	-0.130894	-0.076722	-0.0267403	-0.192033	-0.175244	0.183141	-0.044329	-0.113526	-0.0132791	0.0586143	0.000474533	-0.134501	-0.181063	0.0305184	-0.194245	0.521321	-0.182488	-0.0770105	0.514729	0.187734	0.831617	-0.201949	0.0996921	0.924476	0.292645	0.690167	-0.028181	0.788493	-0.154351	0.0379721	0.915548	0.0999187	0.0569689	0.392114	0.967027	-0.206678	0.00557244	0.905945	0.161692	0.299644	-0.0951835	0.953125	-0.271784	-0.055597	0.627127
CD8EM_PD1+	0.513728	0.0738731	0.367509	0.119189	-0.140784	-0.105368	-0.480082	-0.519359	0.0089106	0.269788	0.110668	-0.0518216	0.177284	-0.452753	-0.35828	0.385876	0.161274	-0.413109	-0.390004	-0.12491	-0.106716	0.340883	0.370683	0.251609	0.177909	0.0661078	0.273543	0.173999	0.42822	0.248919	0.273448	0.0936502	0.0144048	0.14008	0.1759	0.479797	0.306067	0.402145	0.0882411	0.0990242	0.217041	0.261791	0.562724	0.320733	-0.0563765	0.0603335	0.0739687	0.226415	0.182698
CD8TM_CD25+	0.0189395	-0.29003	-0.248913	-0.0385634	-0.313245	0.253718	0.0981705	-0.158446	0.0947281	-0.0230288	0.356938	0.013362	-0.0590836	-0.0240353	-0.0766086	-0.130532	0.181834	0.0773744	-0.0806961	0.0775209	0.250204	-0.0885952	-0.0758684	0.0529828	-0.0519548	-0.0122415	-0.0894794	-0.166544	-0.20689	-0.122901	0.0608698	-0.0300867	-0.101013	-0.1545	-0.165975	-0.188114	0.0505025	0.0033389	-0.0801731	0.146286	0.108226	-0.148367	-0.104458	0.0359568	0.128345	-0.0413154	0.085796	0.112624	-0.203895
CD8TM_CD38+	0.137906	-0.0899748	-0.232202	0.392244	-0.00692377	-0.142502	0.0765932	-0.157753	0.068067	0.282105	-0.14989	-0.231398	0.0601866	-0.003867	-0.00182587	-0.0300478	-0.215093	-0.0781257	-0.156187	0.495121	-0.0929383	0.0193443	0.442849	0.213894	0.723157	-0.162988	0.000794478	0.747735	0.288533	0.573745	0.0552895	0.693787	-0.128777	-0.0712621	0.738211	0.101117	-0.00925249	0.266348	0.814628	-0.134214	0.0144098	0.728022	0.202439	0.391889	-0.0342548	0.802312	-0.0758277	0.186601	0.497768
CD8TM_CD69+	0.213668	0.142337	0.230449	-0.0338775	-0.00301591	-0.00868227	0.0616408	-0.387632	-0.259566	0.179332	0.0928166	-0.133979	-0.0659073	-0.108384	-0.0559233	0.2492	0.256174	-0.425001	-0.198917	-0.291719	-0.0940613	0.0589522	-0.0494065	0.746305	-0.0664163	-0.0323977	-0.0246867	-0.143641	-0.222588	-0.138728	0.790636	-0.104967	-0.097185	-0.0316882	-0.136028	-0.141624	0.128933	0.499687	-0.214168	0.271375	0.0820725	-0.122438	-0.0171827	0.226894	0.684489	-0.203922	0.120381	0.216937	-0.070996
CD8TM_CXCR5+	0.00540781	0.201056	-0.143649	-0.158228	-0.204753	-0.101775	-0.119016	0.182818	0.344459	-0.211856	-0.0458109	0.240441	-0.159679	-0.019813	-0.0963977	-0.117757	0.201223	0.159406	-0.0763187	-0.112356	0.39301	0.603233	-0.285479	-0.225126	-0.00218116	0.210497	-0.108237	-0.258884	0.214704	-0.325001	-0.159223	0.0772312	0.0570841	-0.162081	-0.26079	0.2219	-0.157136	-0.319328	-0.208161	0.205083	0.0387115	-0.237835	0.241659	-0.225916	-0.0536013	-0.137421	0.215962	0.0321799	-0.224777
CD8TM_HLADR+	-0.0869387	0.210681	0.013756	-0.0402114	-0.151053	0.0231419	-0.0432939	0.210082	0.481554	-0.0492492	-0.306439	-0.185491	-0.12896	-0.178735	-0.241483	0.314876	-0.132701	-0.315212	0.17962	-0.359414	0.288503	0.365853	-0.0428211	0.26249	-0.085368	0.662434	0.295229	-0.297438	0.257069	-0.0485859	0.366616	-0.0714728	0.551709	0.325823	-0.291267	0.350368	0.139387	0.0203125	-0.296913	0.727265	0.445444	-0.300602	0.325117	0.227775	0.260173	-0.277583	0.810022	0.67966	-0.226549
CD8TM_CD38+DR+	0.152495	0.189934	0.0492849	0.0877913	-0.0356072	-0.116363	-0.00598881	-0.100755	0.327776	0.121483	-0.2401	-0.152674	-0.031197	-0.169052	-0.204167	0.323196	-0.043391	-0.340303	-0.0268664	-0.242245	0.196243	0.30351	-0.022621	0.466012	-0.0690493	0.246716	0.0851526	-0.191444	0.1849	-0.0784744	0.536201	-0.0631281	0.184093	0.0458374	-0.196453	0.260188	0.112081	0.255715	-0.205517	0.337025	0.238035	-0.126684	0.263779	0.2146	0.246364	-0.19685	0.434201	0.490385	-0.182221
CD8TM_Ki67+	0.0993225	-0.12065	-0.160073	0.348684	-0.0730415	-0.069811	0.0962338	-0.189991	-0.155546	0.153266	-0.057601	-0.121056	0.0183745	0.0585368	-0.0144992	-0.180532	-0.158047	0.0535383	-0.189744	0.566292	-0.195813	-0.0193669	0.422005	0.184449	0.826584	-0.225486	0.0119226	0.927944	0.320048	0.619943	-0.0269711	0.794511	-0.179014	-0.0374534	0.920419	0.108388	-0.116086	0.314602	0.958775	-0.21177	-0.0636578	0.8843	0.175792	0.324028	-0.0587944	0.950919	-0.197598	0.0443172	0.669964
CD8TM_PD1+	0.102755	0.0670552	-0.348554	0.210286	0.0793034	-0.034664	-0.0431248	-0.116046	0.230491	0.0794918	-0.040023	0.123023	0.0188477	-0.372436	-0.286153	-0.13164	0.0998156	0.139098	-0.021439	0.0690719	0.0816394	0.420073	-0.117138	-0.189532	0.0922355	0.125517	-0.100473	0.0929567	0.568492	-0.0508848	-0.158481	0.0718173	0.149566	-0.0738126	0.0891767	0.515531	-0.364446	-0.315919	0.0833537	0.0827511	-0.00507114	0.0707914	0.476967	0.118772	-0.140639	0.0811851	0.3755	0.410456	0.166909
CD8_EMRA_CD25+	0.224261	-0.409044	0.240664	0.153637	-0.152616	0.701626	0.170014	0.242678	-0.20765	-0.236265	-0.181383	-0.0790182	0.300867	-0.0559	-0.00214504	-0.0772554	0.154451	-0.0620117	-0.0522227	0.0769486	-0.0080893	-0.279634	0.0492098	0.190295	-0.124421	0.0685715	0.101582	-0.0427614	-0.1332	0.0126552	0.176842	-0.142257	0.0217375	0.088783	-0.0459552	-0.129141	0.251745	0.322605	-0.0430767	-0.0302052	0.0200457	0.0394385	-0.0696614	-0.0742891	-0.0407811	-0.0590749	0.00423719	-0.14784	-0.120686
CD8EMRA_CD27+	0.0817593	0.192193	-0.106909	-0.071646	0.0873807	0.33663	0.0881256	0.218177	0.157781	-0.202142	0.010331	0.172606	-0.0309753	-0.0720379	-0.0975129	-0.255339	0.288743	0.217013	0.0989031	-0.118328	0.324022	0.513409	-0.467884	-0.0393028	-0.110723	0.0682356	-0.257312	-0.320887	0.0436865	-0.475398	0.0521965	-0.0157366	-0.0342306	-0.244541	-0.313895	0.120545	-0.388585	-0.246559	-0.304008	0.0227025	-0.210122	-0.321954	0.0206888	-0.314556	0.121709	-0.237826	0.170644	-0.0405499	-0.218331
CD8EMRA_CD25+CD27+	0.198029	-0.378594	-0.0382078	0.0861197	-0.134405	0.658579	0.135314	0.384179	0.03276	-0.314485	-0.181973	-0.11821	0.20743	-0.0206694	0.0279264	0.0278935	-0.0255064	-0.0454812	-0.0774789	0.0764215	-0.0870548	-0.0103586	-0.0915063	0.0176452	0.0418984	0.158398	-0.00351802	-0.0364909	-0.043728	-0.084192	-0.0107703	0.0308868	0.0690177	-0.0256608	-0.044013	-0.0700375	0.0703616	0.0872223	0.0162377	0.122963	0.0177696	0.00202668	0.00379697	-0.095088	-0.115547	0.0245214	0.246101	0.0754003	-0.13079
CD8EMRA_CD27+CD38+	0.0581035	-0.0902129	-0.196828	0.237045	-0.132262	-0.118899	-0.071217	-0.134403	0.0300213	0.252815	-0.040343	-0.217132	-0.0362565	0.0520534	0.0121151	-0.133654	-0.303949	0.088187	-0.101943	0.599897	-0.113478	-0.0130882	0.485007	0.0202865	0.831106	-0.123113	0.0670114	0.895736	0.378725	0.680079	-0.179609	0.804484	-0.0576839	0.0142834	0.884279	0.180698	-0.0501279	0.200194	0.964203	-0.214271	-0.0137624	0.872615	0.199994	0.308273	-0.186697	0.951844	-0.143232	0.0504512	0.617088
CD8EMRA_CD27+CD69+	0.141355	0.186653	0.456915	-0.205691	-0.16477	-0.0885475	-0.261567	-0.408081	-0.299937	0.353256	0.191576	-0.241997	-0.0410774	-0.083979	-0.0928163	0.316641	0.11363	-0.354108	-0.158489	-0.370399	-0.109328	-0.196915	0.168854	0.769304	-0.13079	-0.0414369	0.254382	-0.116966	-0.214961	0.0523151	0.790927	-0.191095	-0.00603817	0.232188	-0.113209	-0.111653	0.549765	0.693707	-0.210727	0.102261	0.276735	-0.0710829	0.0266402	0.216027	0.578186	-0.2275	-0.0929462	-0.00929607	-0.0712274
CD8EMRA_CD27+CXCR5+	0.0146786	0.462887	0.0470373	-0.278491	0.112052	-0.16558	-0.498828	0.198936	0.481384	-0.0932276	-0.0841953	0.0356803	-0.198365	-0.00848464	-0.025903	0.0252404	0.0615859	0.18314	-0.0998309	-0.243916	0.232675	0.572177	-0.241208	-0.187258	-0.0361693	0.187173	-0.0734713	-0.27425	0.305298	-0.284463	-0.140089	0.00612158	0.137988	-0.0950174	-0.280178	0.369635	-0.0265181	-0.131556	-0.189912	0.0363303	-0.0134262	-0.254027	0.243167	-0.284801	-0.294923	-0.142332	0.195787	-0.0533747	-0.314235
CD8EMRA_CD27+DR+	-0.164079	0.268913	0.121314	-0.181491	-0.148474	0.0701148	-0.165825	0.271975	0.438287	-0.148689	-0.222239	-0.228126	-0.138999	-0.117293	-0.134386	0.254986	-0.144201	-0.204722	0.234819	-0.410872	0.212865	0.340887	-0.0497699	0.187289	-0.0952196	0.753432	0.358703	-0.278799	0.335433	-0.0376466	0.287119	-0.081249	0.661555	0.420819	-0.270891	0.435746	0.177662	0.000803042	-0.300919	0.726313	0.429488	-0.289366	0.3695	0.168401	0.231789	-0.274982	0.823361	0.590296	-0.187583
CD8EMRA_CD27+CD38+DR+	-0.0204561	0.316258	0.0137845	-0.238442	-0.0997717	-0.137757	-0.315484	0.0902766	0.577637	0.00173273	-0.171638	-0.22919	-0.175722	-0.109612	-0.0782963	0.184962	-0.218752	-0.039644	0.183252	-0.215374	0.24393	0.346402	-0.0755992	0.0752205	-0.0966718	0.485636	0.154422	-0.217692	0.465908	-0.0761958	0.142001	-0.0715277	0.493739	0.165514	-0.231214	0.536891	0.116849	-0.00429709	-0.19961	0.283119	0.239214	-0.136354	0.424572	0.0447826	-0.0758238	-0.183909	0.566869	0.404652	-0.221442
CD8EMRA_CD27+Ki67+	0.061354	-0.125759	-0.186036	0.257396	-0.117773	-0.0654936	0.038829	-0.140851	-0.134679	0.165018	-0.0367806	-0.100551	-0.0365499	0.0919047	0.0160416	-0.205511	-0.207054	0.11312	-0.164861	0.603378	-0.183734	-0.0587369	0.438032	0.0791852	0.85606	-0.219845	0.0178152	0.942581	0.281014	0.644881	-0.140068	0.827753	-0.169526	-0.0298828	0.934773	0.0650125	-0.11007	0.240218	0.991282	-0.245149	-0.0780513	0.890403	0.117927	0.285851	-0.100621	0.983764	-0.239636	-0.0308894	0.67508
CD8EMRA_CD27-	-0.537728	0.0361517	-0.218756	-0.0331626	0.207256	0.139256	0.453976	0.341533	-0.173002	-0.479034	0.0846311	0.231969	-0.00928644	0.202577	0.170992	-0.642095	-0.00574425	0.675256	0.424895	0.0386698	0.000380675	-0.240035	-0.439339	-0.173673	-0.144118	0.0707171	-0.239727	0.00599215	0.150613	-0.208924	-0.223559	-0.0626272	0.188173	-0.00629146	0.00718616	0.0641218	-0.420185	-0.280596	0.0326895	-0.0484375	-0.251747	-0.106893	-0.0939751	-0.383467	0.0371492	0.0731119	0.035872	-0.241539	-0.0257952
CD8EMRA_CD25+CD27-	0.232387	-0.372478	0.247818	0.0609242	-0.00351396	0.50728	-0.019731	0.347992	0.0530479	-0.284898	-0.241934	0.0120218	0.230988	-0.111297	0.00717624	0.146648	0.0686269	-0.184343	-0.128507	-0.122527	0.0515025	0.0498123	0.0495561	0.0860882	-0.0708338	0.178598	0.191183	-0.115689	-0.0411164	-0.0242508	0.0875578	-0.106463	0.0889127	0.125747	-0.1209	0.00184488	0.347803	0.238936	-0.0886456	0.169566	0.21371	-0.0362086	0.0187621	-0.0730004	-0.175814	-0.0885383	0.144144	0.0213048	-0.196169
CD8EMRA_CD27-CD38+	0.150711	-0.173159	-0.0876228	0.290312	-0.0421807	-0.157499	-0.0660648	-0.181021	-0.0897291	0.333739	-0.044255	-0.170357	0.0372418	-0.0145437	-0.00350488	-0.142948	-0.210154	0.079244	-0.187521	0.579164	-0.189593	-0.0774977	0.51583	0.106105	0.788565	-0.259556	0.0490321	0.922174	0.304955	0.671091	-0.0958366	0.747009	-0.197529	-0.0217384	0.913687	0.093828	0.00905227	0.269578	0.943757	-0.273602	-0.0365091	0.87486	0.173469	0.35046	-0.0714085	0.922816	-0.291232	-0.0340859	0.683106
CD8EMRA_CD27-CD69+	0.208513	0.144413	0.281703	-0.236704	-0.13945	-0.104114	-0.317141	-0.441317	-0.102114	0.417396	0.198053	-0.16442	-0.167104	-0.0277234	-0.0452436	0.375208	0.125266	-0.464361	-0.30181	-0.196882	-0.0180729	-0.15952	0.132095	0.576856	-0.0652467	-0.147615	0.10323	-0.176753	-0.393281	-0.027356	0.591673	-0.119435	-0.151328	0.0207114	-0.182263	-0.309738	0.467231	0.545118	-0.186656	0.00160438	0.180222	-0.110267	-0.134948	0.174817	0.372956	-0.194591	-0.144371	-0.0201841	-0.188361
CD8EMRA_CD27-CXCR5+	0.31028	0.300449	0.223438	-0.192247	-0.0551606	0.037755	-0.264125	0.0465143	0.110184	0.351144	-0.162283	-0.034963	0.00240263	-0.269239	-0.267019	0.163516	-0.0437406	-0.0628541	-0.0398052	-0.158108	-0.0146025	0.231169	-0.0847451	0.307572	0.0521298	0.119614	0.0016316	-0.0558517	0.0699599	-0.119108	0.375897	0.0887535	0.0611088	0.00725487	-0.0464975	0.108726	-0.066756	0.0382412	-0.166165	0.0100429	-0.129252	-0.13025	0.152628	0.0641313	0.553976	-0.157995	0.123754	-0.0223138	0.108597
CD8EMRA_CD27-DR+	0.165663	0.0908273	0.312244	-0.173432	-0.26754	0.188255	-0.0298673	0.157338	0.123413	-0.0907756	-0.248959	-0.0351306	-0.0743053	-0.163591	-0.180171	0.17182	0.124841	-0.213744	-0.0234269	-0.33684	0.160602	0.242303	-0.0385058	0.461422	-0.0462562	0.458615	0.186276	-0.207663	0.01682	-0.107054	0.548597	-0.0169769	0.241575	0.169377	-0.192138	0.100573	0.173436	0.204953	-0.286057	0.599949	0.215188	-0.231642	0.162728	0.170143	0.635942	-0.251135	0.461549	0.274243	-0.0993839
CD8EMRA_CD27-CD38+DR+	0.286914	0.109162	0.241637	-0.183999	-0.172559	-0.255701	-0.268768	-0.197581	0.125466	0.216003	-0.174032	-0.0432305	-0.157755	-0.207962	-0.110672	0.271933	0.0602866	-0.26045	-0.155668	-0.275238	0.0787447	0.300924	0.0442995	0.547198	-0.0489776	0.0685698	0.131482	-0.0863331	0.193623	-0.0676305	0.59128	-0.0819037	0.0408928	0.0389748	-0.0977808	0.239194	0.369774	0.392319	-0.170521	0.190283	0.320772	0.0128053	0.364291	0.213934	0.354459	-0.164071	0.148647	0.253579	-0.0424466
CD8EMRA_CD27-Ki67+	0.0779062	-0.124919	-0.137825	0.27559	-0.129908	-0.0706579	-0.000757885	-0.159715	-0.132813	0.18989	-0.0331622	-0.121198	-0.00476474	0.0719432	0.00893843	-0.170388	-0.19844	0.0767353	-0.170419	0.582677	-0.1702	-0.0643333	0.513817	0.0823508	0.855697	-0.200807	0.0752251	0.945642	0.287591	0.701415	-0.126941	0.821408	-0.155825	0.0151579	0.941137	0.0857434	-0.0431754	0.267626	0.991334	-0.231603	-0.0390626	0.899178	0.135394	0.326969	-0.109032	0.979342	-0.24991	-0.030089	0.683582
CD8EMRA_CD27-PD1+	0.292772	-0.0233871	0.0772007	0.0920501	0.0201361	-0.197958	-0.340006	-0.296497	0.291517	0.204047	0.152463	-0.152747	-0.0156453	-0.279972	-0.181814	0.260748	-0.0113047	-0.31067	-0.23489	0.0768751	-0.133322	0.380943	0.0161926	0.104371	0.171581	0.0414545	-0.0256219	0.0715675	0.345742	-0.0195167	0.0905316	0.142888	0.0225255	-0.0875857	0.0640283	0.307623	0.0337795	0.147692	0.0704832	0.157369	0.121302	0.0765644	0.465645	0.180552	-0.0918781	0.086536	0.239528	0.335543	0.0338272
CD8EMRA_CD38+	0.137824	-0.174658	-0.127728	0.288151	-0.0645399	-0.137423	-0.0467514	-0.173742	-0.0974533	0.305626	-0.032937	-0.187233	0.0384329	0.0249873	0.0294629	-0.11712	-0.229937	0.0564294	-0.199463	0.583086	-0.199935	-0.075056	0.52281	0.0888199	0.814661	-0.254101	0.0494255	0.927026	0.282251	0.680503	-0.117091	0.770364	-0.196703	-0.0262537	0.917616	0.0707202	0.00740004	0.262058	0.962069	-0.268198	-0.0341482	0.889428	0.150899	0.346964	-0.0967341	0.942528	-0.281071	-0.0209513	0.674939
CD8EMRA_CD69+	0.233531	0.207957	0.361803	-0.197628	-0.130257	-0.0931615	-0.292994	-0.463802	-0.228156	0.387199	0.169231	-0.170465	-0.0923045	-0.0648018	-0.0593321	0.375883	0.158016	-0.44414	-0.290825	-0.311489	-0.0951267	-0.107898	0.131146	0.744003	-0.0678357	-0.141844	0.132139	-0.145198	-0.287251	-0.0193143	0.76529	-0.131413	-0.133938	0.0667863	-0.147467	-0.19197	0.503883	0.669014	-0.192986	0.0344618	0.205473	-0.072905	-0.0216937	0.190252	0.496352	-0.202273	-0.134198	-0.0104857	-0.142047
CD8EMRA_CXCR5+	0.263491	0.358204	0.483975	-0.2955	-0.182189	-0.118611	-0.454541	-0.20305	-0.10656	0.232795	0.0568049	-0.147689	0.0194849	-0.107034	-0.0739778	0.273169	0.024209	-0.226479	-0.131042	-0.250983	-0.13043	0.0847826	0.04243	0.404191	-0.054696	0.0213464	0.114052	-0.138402	0.0618119	-0.0653018	0.433284	-0.0616652	0.0378506	0.0893024	-0.144648	0.118156	0.406375	0.440261	-0.200215	-0.0787732	0.0456186	-0.0555581	0.260237	-0.0899073	0.235695	-0.203809	-0.138607	-0.268781	-0.150485
CD8EMRA_HLADR+	0.148554	0.14564	0.350589	-0.141705	-0.239807	0.204595	-0.0214024	0.134252	0.0381133	-0.0431612	-0.253891	-0.0741208	-0.0394459	-0.124212	-0.152661	0.253239	0.114384	-0.306483	-0.054173	-0.386464	0.12852	0.230476	-0.005105	0.537266	-0.0269291	0.447581	0.228255	-0.196737	-0.0310432	-0.0789226	0.62578	-0.0111482	0.23523	0.213378	-0.182475	0.0657673	0.213822	0.271874	-0.284911	0.60053	0.233155	-0.203986	0.11978	0.182466	0.672132	-0.255446	0.441195	0.281831	-0.0891441
CD8EMRA_CD38+HLADR+	0.310613	0.130775	0.237575	-0.198738	-0.179481	-0.220651	-0.294576	-0.16706	0.159697	0.229544	-0.203491	-0.129328	-0.132952	-0.165485	-0.0768843	0.477006	-0.035299	-0.425337	-0.219255	-0.345895	0.0549816	0.350179	0.107572	0.546827	-0.0031117	0.129237	0.20961	-0.0977853	0.142523	-0.0297683	0.595878	-0.0541363	0.0681705	0.0832233	-0.113977	0.213241	0.440372	0.407256	-0.177264	0.262705	0.384019	0.0382246	0.322925	0.250659	0.30691	-0.175888	0.219164	0.358965	-0.0645051
CD8EMRA_Ki67+	0.0609542	-0.125384	-0.175591	0.26137	-0.118297	-0.0666988	0.0353674	-0.13716	-0.135527	0.170816	-0.0338283	-0.115457	-0.0268453	0.090597	0.018793	-0.198765	-0.208241	0.102972	-0.161753	0.601565	-0.182119	-0.0608426	0.454816	0.0780055	0.859147	-0.212372	0.0316558	0.945445	0.279266	0.658635	-0.139812	0.83071	-0.163683	-0.0172806	0.938449	0.0634694	-0.0957253	0.242361	0.992724	-0.239385	-0.0699316	0.892435	0.120757	0.29525	-0.0964749	0.984772	-0.240593	-0.0318612	0.680453
CD8EMRA_PD1+	0.35943	0.00550693	0.243532	0.145098	-0.0030234	-0.207876	-0.38647	-0.432546	0.180841	0.242397	0.146399	-0.203084	0.0447313	-0.306353	-0.191585	0.301718	0.0523423	-0.388174	-0.284434	0.0386622	-0.140062	0.33667	0.196473	0.248766	0.192959	0.0238054	0.0971087	0.164619	0.410477	0.130522	0.231007	0.139743	0.00925813	0.00355922	0.157305	0.393859	0.200684	0.35988	0.130315	0.135365	0.191016	0.222012	0.536224	0.279053	-0.0968639	0.130427	0.158732	0.32393	0.103747
Bcells	-0.0109733	0.480515	-0.224964	-0.301449	-0.155399	-0.139866	-0.0491093	0.0681147	0.0577972	-0.10637	0.188859	-0.0462513	-0.22981	-0.126434	-0.296385	-0.188751	0.168753	0.326474	-0.00665766	-0.157454	0.0595727	0.316938	-0.296035	-0.195892	-0.0899425	-0.0740655	-0.24763	-0.216816	0.13576	-0.308859	-0.181987	-0.0269645	-0.117779	-0.226027	-0.216172	0.0905581	-0.150957	-0.212464	-0.168891	-0.0244074	-0.134132	-0.248778	0.251343	-0.283454	-0.0906451	-0.137267	-0.0390054	-0.196434	-0.226325
CD21+CD27+CD38lo	0.097472	-0.188958	-0.00503479	0.22696	0.126135	0.104757	0.0220984	-0.11908	-0.320036	-0.123513	-0.182591	0.36097	0.274126	0.0203806	0.169133	-0.101385	0.103015	0.178993	-0.179473	0.0580998	-0.165479	-0.334149	0.294095	-0.154422	0.0161917	-0.278104	-0.00391199	0.218317	0.0490195	0.265177	-0.193139	-0.0729554	-0.207192	-0.0475277	0.21238	0.0456928	0.15885	0.0985233	0.259518	-0.375742	-0.121422	0.313461	-0.102516	-0.0415845	-0.421314	0.196541	-0.41606	-0.309593	0.077521
CD21+CD27-CD38lo	-0.153363	0.50415	-0.275099	-0.282536	-0.0437313	-0.186191	-0.00966429	-0.139771	0.00036248	0.155514	0.465287	-0.271063	-0.26646	0.0127857	-0.190239	0.00711363	-0.273637	0.106466	0.233451	0.058853	-0.208041	0.262163	-0.374674	-0.165853	0.149492	-0.048162	-0.304573	-0.0140837	0.0706572	-0.227305	-0.191184	0.224183	0.0100139	-0.179544	-0.0150434	0.0478702	-0.54211	-0.277786	0.00750813	-0.0333573	-0.30869	-0.0987475	0.0615895	-0.251225	0.0769762	0.0371291	0.0758188	-0.016077	0.000645688
CD21-CD27+CD38lo	-0.00746612	-0.58418	0.00642904	0.133528	-0.28814	0.0752044	0.160434	0.232311	-0.0374241	-0.28347	-0.341991	0.236523	0.0493518	0.178007	0.2574	-0.110397	0.0487265	0.0872878	-0.0337245	0.0914019	0.090808	-0.209742	0.117635	0.028826	-0.12421	-0.0349911	0.0818204	-0.0148591	-0.120983	0.0695438	0.0233765	-0.147638	-0.0616886	0.00894996	-0.0145045	-0.142072	0.306879	0.102698	0.0168932	0.0425244	0.248229	0.0460339	-0.0923803	0.0598248	-0.0639533	0.0157204	-0.0894523	-0.0394083	-0.0648125
CD21-CD27-CD38lo	0.0647096	-0.159854	-0.114973	0.149495	0.118839	0.544534	0.080494	0.124258	-0.104921	0.0215697	-0.0245917	0.153781	0.179283	-0.00661435	0.213051	0.028682	0.284442	-0.23821	-0.193261	-0.022101	0.14776	0.10036	-0.0985232	0.0404026	0.0626694	0.0827148	-0.077168	-0.170859	-0.253272	-0.163647	0.0981776	0.0295717	-0.0212757	-0.0853344	-0.175081	-0.235371	0.0130501	-0.0947347	-0.0919244	0.136705	-0.0143331	-0.116616	-0.20827	-0.0749428	0.154921	-0.0650996	0.138329	0.0448019	-0.171293
Plasmablast	0.173083	0.0245129	0.548848	0.0691574	0.278483	-0.184661	-0.20559	0.0111327	0.326964	0.122346	-0.283722	-0.155269	0.119034	-0.229518	-0.203461	0.218848	0.116755	-0.270073	-0.123368	-0.263027	0.243705	-0.0622802	0.343389	0.336899	-0.20135	0.251537	0.461607	-0.0254673	0.110952	0.204086	0.379976	-0.21984	0.202364	0.371477	-0.0183983	0.172291	0.444393	0.346214	-0.180819	0.165154	0.310123	-0.0487296	0.156999	0.418793	0.139846	-0.204851	0.168665	0.249966	0.10972
CD21+CD27+Ki67+	0.299279	-0.181968	0.46763	-0.0322015	-0.0443179	0.0855264	0.00764899	0.0569917	-0.011391	-0.127667	-0.219948	-0.096274	0.0552	-0.234513	-0.217678	-0.0738398	0.328295	-0.0354489	-0.132864	-0.160349	0.0330551	-0.00705494	0.245262	0.343865	-0.10694	0.249187	0.424136	0.197395	0.133973	0.15871	0.386927	-0.116719	0.127801	0.339545	0.22594	0.137981	0.118339	0.185975	-0.122174	0.198648	0.165037	0.077537	0.23705	0.596696	0.561682	-0.127008	0.243531	0.308072	0.585066
CD21+CD27-Ki67+	0.428881	-0.250446	0.599749	0.0150537	0.092374	0.311377	-0.0455441	0.139138	-0.0124031	-0.265146	-0.285932	-0.0660084	0.205685	-0.275703	-0.12839	0.00755487	0.39354	-0.173978	-0.230437	-0.211368	0.0935552	0.160879	0.219631	0.338319	-0.0855209	0.306943	0.440557	0.143849	0.213084	0.101788	0.370696	-0.11901	0.15648	0.324274	0.155033	0.244552	0.249575	0.319871	-0.122963	0.214766	0.198609	0.149298	0.282036	0.398622	0.294946	-0.124999	0.259982	0.251638	0.399468
CD21-CD27+Ki67+	0.241299	-0.0173279	0.464153	0.00174448	0.0595104	0.0160109	-0.0405275	-0.00287066	-0.0871394	-0.0682288	-0.103287	-0.142828	0.0991704	-0.176258	-0.182759	-0.0887437	0.284494	0.0215211	-0.116805	-0.142565	-0.132062	0.00942796	0.180033	0.313251	-0.0387158	0.183295	0.325802	0.242386	0.160837	0.133879	0.347667	-0.0365242	0.0941096	0.290348	0.276448	0.153602	-0.0357971	0.139597	-0.0792153	0.117052	0.00302052	0.067448	0.23832	0.531909	0.598291	-0.0794693	0.184958	0.217174	0.637737
CD21-CD27-Ki67+	0.212695	-0.110131	0.393186	0.14127	-0.0329452	-0.0845991	0.106163	-0.0156199	-0.141548	-0.199268	-0.16486	-0.092144	0.15381	-0.0928774	-0.121312	-0.0856102	0.29052	-0.00905229	-0.142986	-0.139228	-0.139387	0.0289808	0.225953	0.406948	-0.00578434	0.115483	0.326461	0.280643	0.188665	0.180527	0.424034	-0.00692253	0.0324611	0.262889	0.314703	0.153938	0.0580888	0.251415	-0.0130311	0.140254	0.113584	0.134455	0.308185	0.562764	0.564538	-0.00689612	0.133842	0.247647	0.613428
Bcells_HLADRMFI	0.00852867	0.00864438	-0.0267789	0.133858	-0.0467418	-0.10824	0.13185	-0.126051	-0.193463	-0.296441	-0.326697	0.195965	-0.11585	0.0701334	0.0345568	-0.164258	0.200599	0.0267517	-0.302103	0.00633439	-0.0638773	0.0722789	0.262959	0.400508	0.429477	0.0461744	0.204883	0.565988	0.371137	0.354899	0.269968	0.348528	0.0255066	0.14606	0.555468	0.246416	0.133844	0.408947	0.507648	0.145669	0.227731	0.582435	0.297549	0.357303	0.0801387	0.503419	0.101519	0.277711	0.450847
Monocytes	-0.062064	0.135204	-0.204477	0.0455802	0.252676	-0.231156	-0.0169295	0.0786598	0.325873	-0.134013	-0.0933841	-0.0579575	-0.226876	0.0126483	0.0466268	-0.394631	0.123295	0.26023	0.0611048	0.297932	0.0333341	0.102888	0.116891	-0.191198	0.291142	-0.0820004	-0.122411	0.306517	0.244157	0.172712	-0.265449	0.32335	-0.0710206	-0.145235	0.315578	0.0930328	-0.111907	-0.132443	0.360528	-0.0808464	-0.0829933	0.180141	0.222246	0.194956	-0.209421	0.380014	-0.0144447	0.0363069	0.23212
cMono	-0.0857013	-0.0109162	-0.158027	0.156225	0.45427	-0.0289326	0.249763	0.292586	-0.000949638	-0.166013	-0.141928	-0.00277089	0.0683525	0.0508115	0.227121	-0.449409	0.12869	0.261408	0.208049	0.309303	-0.0459474	-0.0463025	-0.00778428	-0.372592	0.0680245	-0.245179	-0.211202	0.186877	0.0603655	0.0262063	-0.416457	0.104634	-0.176048	-0.185172	0.186061	-0.104495	-0.149112	-0.311244	0.197238	-0.330791	-0.250576	0.129657	0.0305801	-0.0896927	-0.296612	0.193754	-0.291016	-0.271276	0.166072
iMono	-0.254231	-0.122826	0.0162319	0.160201	0.095163	-0.103166	0.140002	0.0357374	-0.148744	-0.315041	-0.0532465	0.536852	0.0480568	0.0696113	0.100516	-0.291741	0.380554	0.0995318	-0.0498967	-0.0703098	0.211188	0.111546	0.00184134	-0.216738	-0.0552016	0.113694	0.208498	0.0668636	0.149959	0.00760026	-0.180986	-0.0658242	0.0945678	0.208731	0.07674	0.113763	-0.0773894	-0.276961	-0.0462143	0.0987806	0.163744	0.0239649	0.0892528	0.0858481	-0.00941194	-0.0234973	0.014357	0.0706638	0.2697
ncMono	-0.410539	-0.0597934	-0.2033	0.286692	-0.0728029	-0.116704	0.0395197	-0.109199	-0.156218	-0.19689	-0.0550753	0.624537	-0.0100125	0.240177	0.155229	-0.293578	0.175505	0.168231	0.0485613	0.129165	0.137078	-0.0498155	0.0460331	-0.350499	0.0878241	0.0205763	0.0618034	0.0732994	0.079918	0.129701	-0.338621	0.0663326	0.0706223	0.113542	0.0851146	0.0787916	-0.158548	-0.286041	0.142324	-0.00191512	0.0689538	0.0438143	-0.0755364	-0.07161	-0.270841	0.14144	-0.0913569	-0.0662473	0.063395
cMono/Mono	0.29355	-0.0240754	-0.0457444	-0.0081279	0.0624221	-0.0382195	-0.117316	0.127432	0.0897581	0.229497	0.146467	-0.456206	0.187518	-0.074884	0.0891928	0.28757	-0.274753	-0.253807	-0.0746479	0.175664	-0.153136	0.258825	0.174094	-0.119396	0.367827	-0.146322	-0.0827185	0.171005	-0.0593312	0.144348	-0.178299	0.375186	-0.163349	-0.162648	0.164454	-0.132149	0.125098	0.0283642	0.268432	-0.141383	-0.0646165	0.202999	0.0595337	-0.0695668	-0.138807	0.275223	-0.189352	-0.174998	0.0182521
tMono/Mono	-0.242241	0.0273087	0.0780155	0.0121086	-0.0556828	0.0462692	0.157746	-0.108357	-0.0433986	-0.222348	-0.16848	0.361148	-0.176896	0.0450107	-0.121638	-0.226391	0.266245	0.182919	0.0654775	-0.204668	0.179252	-0.233288	-0.147764	0.195163	-0.385365	0.163632	0.110001	-0.180739	0.0579513	-0.140643	0.259305	-0.386775	0.158956	0.167738	-0.175447	0.131548	-0.0758189	0.0286497	-0.295349	0.178557	0.100812	-0.198506	-0.0294645	0.127739	0.173613	-0.299945	0.22858	0.244222	-0.0209702
ncMono/Mono	-0.374837	0.0348735	-0.00691307	-0.0036439	-0.0524974	0.0181749	-0.00632648	-0.103741	-0.154094	-0.237551	-0.12746	0.609429	-0.17532	0.135766	0.0301024	-0.357549	0.260908	0.336737	0.0935862	-0.118956	0.12831	-0.200466	-0.148989	-0.10164	-0.231233	0.171604	0.0833034	-0.101846	0.087256	-0.0788516	-0.0500853	-0.253613	0.208147	0.189702	-0.0911852	0.161092	-0.199716	-0.190842	-0.154913	0.105421	0.0180474	-0.153179	-0.105789	-0.0343791	0.0441295	-0.163876	0.126086	0.039272	0.0331287
Monocytes_CD16+	-0.379615	-0.0928001	0.245322	0.185888	0.236176	0.0697882	0.264243	0.100756	-0.0303425	-0.475208	-0.16371	0.157901	0.103895	0.0596997	0.196806	-0.383397	0.270495	0.17815	0.328193	-0.218922	0.124004	-0.255719	-0.0523547	0.277691	-0.306879	0.37988	0.17102	-0.146412	0.218666	-0.00275388	0.316442	-0.299461	0.403816	0.309038	-0.130677	0.245852	0.170691	0.179064	-0.183501	0.43032	0.225763	-0.196487	0.151425	0.0886555	0.229281	-0.169173	0.333174	0.176601	-0.124082
Mono_CD161+	-0.202178	-0.152833	-0.158321	0.191357	-0.11686	-0.0276463	0.0260709	0.111212	-0.0915126	0.208471	-0.190129	-0.119042	-0.119611	0.462226	0.302482	-0.168056	-0.342687	0.0684421	-0.0299667	0.584304	-0.154083	-0.171053	0.102708	0.133723	0.650301	-0.164144	-0.0614245	0.611684	-0.0618307	0.317424	-0.0552582	0.655312	-0.0923725	-0.0435441	0.591958	-0.244374	-0.122792	0.154512	0.678834	-0.209807	-0.0814062	0.558823	-0.201862	0.0286219	0.0529728	0.688465	-0.175076	-0.0975515	0.379257
Mono_CD14MFI	0.0105749	0.260925	-0.213906	0.0268291	0.101806	0.0307032	0.104432	-0.137304	-0.167654	0.118533	0.454246	-0.251583	0.227134	0.0341517	-0.0441235	-0.0173703	-0.0504463	0.27781	0.034048	-0.150347	-0.268838	0.0954522	-0.384274	0.0529482	-0.11861	-0.238325	-0.386174	-0.192595	-0.0465231	-0.367226	0.0820195	-0.0630094	-0.2247	-0.326155	-0.188226	-0.0158179	-0.37086	-0.132161	-0.205014	-0.156701	-0.373786	-0.248682	-0.0185032	-0.253115	0.255657	-0.180095	-0.074673	-0.113847	-0.124493
Mono_CD16MFI	-0.125535	0.212487	-0.0334493	0.27667	0.697465	-0.0600744	0.189855	-0.112634	-0.264037	-0.195752	0.226392	-0.0521727	0.358708	0.0515258	0.299814	-0.330092	0.392189	0.260305	-0.167164	-0.152119	-0.175641	-0.0254637	-0.0940564	0.109779	-0.00130439	-0.192825	-0.206983	0.110048	0.217151	-0.091027	0.0596652	-0.0270597	-0.142363	-0.152952	0.101994	0.113407	-0.0341129	0.0886417	0.0997709	-0.130137	-0.213284	0.0869366	0.151285	-0.0795511	0.00143234	0.117557	-0.145254	-0.126458	0.0476744
Mono_HLADRMFI	-0.162548	0.724409	0.0421633	-0.0784625	0.0531874	-0.322067	-0.126987	-0.160112	-0.142161	-0.0457296	0.0740099	-0.187224	0.0295131	0.240153	0.0958476	0.276473	0.00165529	-0.239904	-0.0597772	-0.358511	-0.0806647	0.301189	-0.0310452	0.0859388	0.0552364	0.130457	0.10766	-0.133111	0.0758017	-0.0474752	0.12131	0.0502423	0.146343	0.136348	-0.134468	0.139335	0.00892862	0.070496	-0.144113	0.0411576	-0.00832598	-0.0753598	0.12386	-0.117377	-0.00126594	-0.143751	0.0585815	-0.00396751	-0.107939
NK	-0.2281	0.262344	-0.276844	-0.0163596	0.0170036	-0.11259	-0.010962	-0.213691	-0.129854	0.189185	0.581986	-0.259475	0.0750874	0.306154	0.146694	-0.174274	-0.0323136	0.374241	0.103291	0.0338253	-0.130617	-0.123039	-0.350607	-0.118711	-0.170133	-0.343454	-0.399511	-0.255752	-0.24165	-0.333247	-0.104124	-0.0996534	-0.254922	-0.332165	-0.252313	-0.211135	-0.308506	-0.184694	-0.189618	-0.35047	-0.37135	-0.302973	-0.232358	-0.335339	0.0651203	-0.162727	-0.276315	-0.315511	-0.236917
NK_CD56dimCD16+	0.0960527	-0.246389	-0.147049	0.123129	-0.215594	0.320903	0.16718	-0.0358617	-0.175877	0.244133	0.28215	-0.208054	0.249961	0.0425505	-0.106885	-0.114039	-0.10469	0.275982	0.0900846	0.183262	-0.082382	-0.256815	-0.279638	-0.00834889	-0.195184	-0.236265	-0.304963	-0.180432	-0.313995	-0.260444	0.00737069	-0.136475	-0.23629	-0.269744	-0.178472	-0.276127	-0.30954	-0.109503	-0.177346	-0.246316	-0.337139	-0.208212	-0.308773	-0.242546	0.229731	-0.181833	-0.160847	-0.221575	-0.133318
NK_CD56hiCD16-	0.0548108	0.124463	-0.11752	-0.0522843	-0.169426	-0.255915	-0.0724442	-0.0362978	0.0713233	0.469038	-0.000567719	-0.209048	-0.0612694	0.197142	-0.0631775	0.27902	-0.333942	-0.0940692	0.00977508	0.0685368	-0.104544	-0.0951689	-0.102375	0.104161	-0.0222145	-0.307397	-0.176747	-0.162174	-0.457715	-0.146046	0.119026	0.0271784	-0.292557	-0.220839	-0.161845	-0.427308	-0.0672623	-0.0394082	-0.153335	-0.247858	-0.148102	-0.215006	-0.322208	-0.0636776	0.250156	-0.16457	-0.257344	-0.147428	-0.116345
NK_CD16+	-0.090864	-0.132969	0.0455602	-0.0223581	-0.169199	0.20649	0.411696	0.166308	-0.326767	0.0815372	0.169931	-0.304934	0.0116281	0.244813	0.0537904	-0.133974	-0.0630496	-0.00195151	0.145302	0.223268	-0.145882	-0.297755	-0.366563	0.202268	-0.128949	-0.193131	-0.270951	-0.117842	-0.498423	-0.316437	0.167395	-0.0355823	-0.21714	-0.184926	-0.12296	-0.583322	-0.213253	0.0268408	-0.174635	-0.0861439	-0.270509	-0.174291	-0.347136	-0.238697	0.464018	-0.145453	-0.182557	-0.272158	-0.0759708
NK_CD25+	0.0304481	0.50395	-0.166299	-0.161482	0.200495	-0.100917	0.0983744	0.0112478	-0.232782	-0.0357171	-0.0147654	-0.142025	0.0320899	-0.0949454	-0.0476215	0.0511342	0.025695	-0.0226186	0.145106	-0.285557	-0.194939	0.0933323	-0.0528613	0.00163965	-0.0245042	-0.0718227	-0.0855955	-0.130207	-0.0877569	-0.0582353	0.0284628	-0.0463545	-0.000996809	-0.0139634	-0.118917	-0.0621938	-0.052147	-0.0613092	-0.107695	-0.0934235	-0.146948	-0.15831	0.0173062	-0.120579	0.0979476	-0.145445	-0.0830742	-0.168692	-0.0895178
NK_CD27+	0.313046	0.388658	0.477358	0.0899856	0.142177	-0.181901	-0.265577	-0.218656	-0.393832	0.0667091	-0.0491308	-0.128949	0.308397	-0.0953818	-0.0271912	0.251652	0.431797	-0.331156	-0.458089	-0.416252	-0.226236	0.195846	0.321846	0.401963	0.0474137	-0.076248	0.318546	0.089973	0.0640245	0.142808	0.437151	-0.0307791	-0.119397	0.220479	0.106907	0.0765913	0.414831	0.430078	-0.0898623	-0.0777732	0.102299	0.0917965	0.307723	0.268025	0.283517	-0.112991	-0.204427	-0.120821	0.266816
NK_CD38+	0.107015	-0.239806	-0.245023	-0.0611523	-0.354751	-0.0755564	-0.043299	-0.102886	0.160655	-0.0380901	-0.112446	0.302125	-0.258549	0.0731799	-0.0230001	-0.382126	-0.0888693	0.483796	-0.0328656	0.492528	0.0490218	-0.14591	0.069927	-0.167517	0.308501	-0.176802	-0.270272	0.351851	0.0980278	0.175634	-0.26163	0.346873	-0.201343	-0.316715	0.353141	0.0233099	-0.27547	-0.0790976	0.452537	-0.228942	-0.258043	0.305451	-0.0793695	0.0101532	-0.103625	0.458842	-0.190153	-0.198252	0.178004
NK_CD38+	0.0905291	0.575759	0.182682	-0.107638	0.240622	-0.312326	-0.302427	-0.153939	-0.00632506	0.421952	-0.0242119	-0.215177	0.0136683	-0.320924	-0.281714	0.18882	-0.04152	-0.149083	0.0706069	-0.269971	-0.102296	0.194815	0.174589	0.159647	0.106303	0.135266	0.207143	0.083451	0.218322	0.168617	0.201879	0.0768841	0.191861	0.259608	0.0978485	0.247376	0.0396501	0.0225507	-0.0299468	0.0529959	0.025785	-0.0129933	0.27518	0.210713	0.325028	-0.0705126	0.0874681	0.0788251	0.2436
NK_CD38+CD161+	0.220982	-0.264386	-0.0073543	0.0539034	-0.28794	0.0420276	-0.0800804	-0.00299985	0.269522	0.133817	-0.173403	0.0966808	-0.159704	-0.163276	-0.227189	-0.309445	-0.112665	0.26714	-0.00290787	0.566055	0.156822	0.00119781	0.263053	-0.0750076	0.50281	0.0354985	-0.0478366	0.547557	0.276623	0.379627	-0.180725	0.552205	-0.0610166	-0.112815	0.549344	0.160784	-0.17294	0.00288612	0.581947	-0.0151626	-0.117885	0.480093	0.123607	0.190349	0.00329107	0.590444	-0.0309795	-0.032742	0.381647
NK_HLADR+	0.132057	-0.176392	0.176934	0.226318	0.145725	0.056866	0.470472	-0.132438	-0.551247	-0.208745	-0.0477621	0.113045	0.281598	0.0221844	0.118988	-0.0519085	0.281184	-0.00248346	-0.0800839	-0.237673	-0.318411	-0.233845	-0.00701435	0.455276	-0.170552	-0.181438	-0.105688	0.00747902	-0.287054	-0.0511717	0.495864	-0.191337	-0.250081	-0.0760839	0.0414747	-0.2399	-0.118599	0.226797	-0.131808	0.0971275	-0.184181	-0.0900602	-0.21745	0.203638	0.68652	-0.140507	-0.128758	-0.0388421	0.191787
NK_CD38+DR+	-0.00967153	-0.462567	-0.032287	0.135855	-0.0351931	0.0459492	0.349032	-0.121739	-0.417119	-0.185213	-0.0180081	0.478334	0.0956817	0.166756	0.245773	-0.173174	0.0690992	0.264741	-0.0429357	0.0690566	-0.285278	-0.474838	-0.0784564	0.0405412	-0.166779	-0.336497	-0.32844	-0.00481654	-0.389868	-0.0728489	0.0440379	-0.177998	-0.365627	-0.291658	0.0158457	-0.353676	-0.217927	-0.0230854	0.00742125	-0.0881745	-0.304693	-0.0732561	-0.481024	-0.056649	0.278047	-0.00139353	-0.341428	-0.281844	-0.000326215
NK_Ki67+	-0.684488	0.0626886	0.0666545	-0.0169526	-0.0791197	-0.0637031	0.0941026	0.149364	0.0942623	-0.123834	-0.0418359	-0.143418	-0.199335	-0.0505788	-0.0878296	-0.206691	-0.144856	-0.0207978	0.624113	-0.0976576	0.328448	-0.245521	0.19198	-9.18976e-05	-0.12465	0.665049	0.594835	0.031101	0.367912	0.371999	0.00267715	-0.145231	0.83754	0.801324	0.0366086	0.367062	0.280074	0.0123127	0.0188344	0.526617	0.626249	0.00104297	0.261804	0.209564	-0.0400354	-0.0027204	0.533244	0.415766	0.0494925
NK_PD1+	0.000136251	-0.0787448	-0.130636	0.52022	-0.135962	0.0671399	0.367021	0.208383	-0.123597	-0.183601	-0.0648047	0.024052	0.540265	0.119512	-0.0928607	0.121245	-0.147196	-0.0755449	0.00132399	0.103844	-0.226122	0.0337773	-0.150135	-0.165398	-0.0401107	-0.0995321	-0.141238	-0.09859	-0.00359716	-0.130187	-0.140419	0.0322578	-0.122658	-0.118217	-0.0884865	-0.0795122	-0.213744	-0.17646	-0.0946961	-0.135014	-0.190576	-0.145908	0.108395	-0.208285	-0.128327	-0.0848306	-0.0926345	-0.141679	-0.0880173
NK_CD16MFI	0.269892	-0.0870658	0.339197	-0.0238888	-0.147551	0.318446	-0.0272175	-0.0685362	0.17249	0.107025	-0.0598438	-0.0936327	0.0126535	-0.244649	-0.365116	0.127032	0.240692	-0.276994	-0.19322	-0.0913619	0.310752	-0.0333124	0.231189	0.310189	-0.0109544	0.326818	0.34559	0.00685085	-0.103987	0.120582	0.361059	0.00197357	0.10345	0.232843	0.0184151	-0.0362587	0.149634	0.185479	-0.143426	0.346366	0.159336	-0.0230187	-0.0141795	0.419062	0.423524	-0.13854	0.304109	0.332359	0.178281
MAIT	-0.180232	0.173218	-0.226912	0.0304931	-0.03608	-0.0368834	0.290781	0.181824	-0.27555	-0.181951	-0.140575	-0.189701	-0.0327428	0.459159	0.279443	-0.0275989	-0.309476	0.0502023	0.289505	0.175628	-0.372047	-0.120525	-0.170798	-0.114591	0.0862691	-0.249543	-0.247108	0.0264146	-0.289499	-0.0589441	-0.160733	0.120859	-0.146791	-0.164544	0.0303914	-0.311777	-0.289677	-0.082857	0.0845703	-0.295337	-0.312933	0.00851233	-0.290596	-0.272046	-0.117712	0.0624553	-0.243147	-0.275757	-0.0404081
CD8MAIT_CD25+	0.305954	-0.269265	0.378853	0.0357212	-0.13957	0.532829	-0.086058	0.125826	0.0297791	-0.199183	-0.109538	0.0116684	0.21311	-0.316528	-0.238936	-0.228613	0.33127	0.0493457	-0.0277304	0.0217193	0.238496	-0.0822604	0.0912207	0.171865	-0.155643	0.153974	0.196155	-0.0769645	0.17368	0.0148151	0.168206	-0.154154	0.105257	0.143603	-0.0826733	0.178168	0.414125	0.36747	-0.0890363	0.00746832	0.162807	0.017134	0.275265	-0.0727307	-0.145639	-0.0952299	0.0175606	-0.167784	-0.168974
CD8MAIT_CD38+	0.279615	-0.0924637	0.330231	-0.191449	-0.0667248	-0.181176	-0.219796	-0.0802244	0.2142	-0.143543	-0.153061	0.000523984	-0.0193535	-0.242757	-0.0795921	-0.0407932	0.18435	0.0576478	-0.116939	-0.14075	0.235078	0.13796	0.153274	0.101844	-0.198035	0.130991	0.216351	-0.00297146	0.434662	0.0272295	0.0999834	-0.220395	0.0976878	0.0825507	-0.0296446	0.430551	0.443502	0.255468	-0.101003	0.035856	0.26988	0.175787	0.464512	0.0807359	-0.21982	-0.112612	0.0303582	0.0710759	-0.0327554
CD8MAIT_CD69+	0.150339	-0.037322	0.271988	-0.144105	-0.0475943	0.0384386	-0.0857085	-0.378871	-0.127594	0.380607	0.189504	-0.117736	-0.164358	-0.231706	-0.195633	0.148344	0.217832	-0.34993	-0.0844265	-0.127394	0.0107657	-0.202799	-0.0236584	0.492371	-0.217363	0.0372542	0.0767723	-0.189177	-0.305215	-0.111416	0.547833	-0.252868	0.01616	0.0988255	-0.181082	-0.231395	0.119274	0.28372	-0.298898	0.216186	0.105368	-0.227199	-0.115303	0.276519	0.622101	-0.309908	0.133813	0.197683	-0.0131678
CD8MAIT_CXCR5+	0.250519	-0.01055	0.290606	-0.0740596	-0.0186527	0.12017	0.0716891	0.104993	0.0295092	0.161421	-0.151491	0.0717083	-0.00254885	-0.251431	-0.267901	0.156993	-0.0769168	-0.17541	-0.0489719	0.0316513	0.0948156	0.201071	-0.0379321	0.0274118	0.133717	0.192374	-0.0432243	0.0714058	-0.0143439	-0.0349717	0.0424477	0.184051	-0.0258328	-0.0552725	0.0668377	-0.00085066	-0.221692	-0.091516	-0.00635424	0.298207	-0.17358	0.0661368	-0.0797612	-0.0590924	0.304685	0.00385352	0.101775	0.00830029	0.0809503
CD8MAIT_DR+	0.204176	0.0291212	0.250916	-0.26479	-0.267115	0.0794193	0.0454461	0.123273	0.238853	-0.274835	-0.194288	0.0686444	-0.133332	-0.26805	-0.245219	-0.00899434	0.141153	-0.0138719	0.0434106	-0.219297	0.311126	0.326998	-0.0716678	0.161147	-0.103126	0.467988	0.120235	-0.140702	0.281521	-0.118999	0.223754	-0.0485579	0.253263	0.0791374	-0.141079	0.330738	0.042623	0.033957	-0.223795	0.510746	0.142634	-0.0841616	0.308972	0.0520837	0.284496	-0.189139	0.420851	0.236365	-0.0831168
CD8MAIT_CD38+DR+	0.218402	0.00560855	0.0786149	-0.238168	-0.198591	-0.132127	-0.117601	-0.034923	0.420138	-0.188526	-0.179017	-0.00159176	-0.194588	-0.205738	-0.148357	-0.0981699	0.13883	0.0976644	0.00575492	-0.0682229	0.379643	0.307468	-0.00853091	0.0443246	-0.151499	0.289184	0.126184	-0.066127	0.45137	-0.0743586	0.0816281	-0.124941	0.220486	0.0238564	-0.0834567	0.467206	0.0981354	0.0237015	-0.146912	0.142744	0.189217	0.0614121	0.438956	0.136464	-0.0834905	-0.132186	0.321579	0.298874	-0.00741497
CD8MAIT_Ki67+	0.0690084	-0.144211	-0.154519	0.28524	-0.0616529	-0.06946	0.0153467	-0.167667	-0.173541	0.15777	-0.0513925	-0.0119478	0.0167993	0.0652213	0.039241	-0.220431	-0.150456	0.140107	-0.192811	0.558703	-0.195612	-0.112241	0.479952	0.0672553	0.812963	-0.246435	0.029418	0.927693	0.279688	0.664274	-0.140629	0.76987	-0.188952	-0.0205833	0.922646	0.0755314	-0.0583429	0.244512	0.975408	-0.272056	-0.0790315	0.874972	0.10794	0.293658	-0.115783	0.960216	-0.29421	-0.0788484	0.666849
CD8MAIT_PD1+	0.330766	0.208833	0.100543	0.0406144	0.111912	0.0527767	-0.33531	-0.280528	0.184355	0.119887	0.106627	-0.0781786	-0.0460607	-0.480547	-0.36816	-0.0893154	0.326992	-0.0181495	-0.20644	0.00920768	0.0960054	0.503053	-0.0837073	0.047816	0.0648985	0.102291	-0.0487261	0.0562112	0.608204	-0.100812	0.0502111	0.0355782	0.0848579	-0.0691146	0.041148	0.58268	-0.0875636	0.113158	0.0293656	0.0672681	0.0119451	0.125107	0.61132	0.0271947	-0.222537	0.0350256	0.267482	0.23463	0.0258567
ILC	-0.348594	0.0441675	-0.201157	0.166754	-0.0364184	0.222543	0.367815	0.028036	-0.341464	-0.364987	0.158379	-0.108512	-0.0097715	0.675037	0.504584	-0.360615	0.14322	0.32078	0.070556	0.159592	-0.231808	-0.201728	-0.399885	0.0637159	-0.123137	-0.291051	-0.408614	-0.0995785	-0.2419	-0.337823	0.0440277	-0.0617104	-0.274939	-0.341144	-0.102445	-0.271654	-0.330829	-0.00293149	-0.0709837	-0.220163	-0.360971	-0.0758693	-0.283914	-0.275671	0.0039749	-0.0236371	-0.16281	-0.179388	-0.139405
DC	-0.466786	0.406958	0.249359	-0.040955	0.0902419	-0.345963	-0.264272	0.202876	0.264635	-0.0555949	-0.17066	-0.0899076	-0.11975	0.442663	0.25388	0.128163	-0.121235	-0.0585679	0.0857675	-0.195195	0.221277	0.0432937	-0.0243683	-0.0888706	-0.140548	0.300656	0.204027	-0.252459	-0.0116036	-0.0309201	-0.04805	-0.0976026	0.297931	0.254911	-0.254022	0.0620045	0.154715	-0.0193692	-0.208527	0.15838	0.142688	-0.244064	-0.113806	-0.158585	-0.185767	-0.186221	0.125701	-0.0381547	-0.283454
DC_HLADRMFI	-0.160441	0.265962	-0.216786	0.153071	-0.0293422	0.0554437	0.0792445	-0.204834	-0.0451076	-0.227487	-0.144775	0.153291	-0.052403	-0.176948	-0.208122	-0.22124	0.190761	0.0429078	0.0975029	-0.0833428	0.144059	0.0291375	0.247559	0.121971	0.216414	0.305077	0.274372	0.238115	0.464658	0.365373	0.0920986	0.145152	0.384522	0.339017	0.244642	0.45216	0.0589072	0.156414	0.287807	0.212718	0.25937	0.246393	0.372509	0.250553	-0.132588	0.252535	0.333805	0.327259	0.148497
cDC	-0.46224	-0.00512658	-0.18314	0.33006	0.497906	-0.169138	0.132925	0.148473	-0.153869	-0.161733	-0.0896014	-0.00677174	0.216916	0.433677	0.696811	-0.227108	0.169123	0.0337746	0.153886	0.0286945	-0.0348353	-0.222979	0.0565728	-0.29095	-0.121653	-0.0836529	-0.0281603	-0.120632	-0.182213	0.039602	-0.267446	-0.167489	0.0560924	0.0520264	-0.115473	-0.223108	0.113856	-0.231092	-0.0206374	-0.13931	0.012674	-0.124791	-0.222408	-0.0789315	-0.256449	-0.0370414	-0.159666	-0.154366	-0.126367
cDCHLADRMFI	0.0116321	0.0217917	-0.154389	0.281007	0.187935	0.373656	0.252365	0.0251819	-0.183357	-0.353525	-0.182309	0.268432	0.277608	-0.243234	-0.194708	-0.375838	0.388517	0.2309	0.00632629	-0.0939325	-0.0807928	-0.160428	-0.0657151	0.0574156	-0.116497	0.110706	0.0344523	0.0206914	0.27935	-0.0176833	0.0678867	-0.160249	0.167643	0.122416	0.0316202	0.220814	-0.0973699	-0.0158607	-0.027856	-0.0185412	-0.0567923	-0.0560489	0.282733	0.0864994	0.00197572	-0.0595219	0.208095	0.0963227	0.100765
pDC	0.0338467	-0.021161	-0.187471	0.235561	0.56662	-0.0440759	0.200305	0.158776	-0.238123	-0.117766	-0.0854752	-0.0312118	0.408662	0.026464	0.44166	-0.136286	0.321011	0.0436038	-0.166953	-0.104161	-0.204396	-0.111497	-0.0146021	-0.139747	-0.154662	-0.280074	-0.21878	-0.114621	-0.109604	-0.135138	-0.128466	-0.215278	-0.217131	-0.21517	-0.122302	-0.234519	0.182537	-0.144735	-0.0758739	-0.260924	-0.146626	-0.0962494	0.0116865	-0.0932174	-0.105782	-0.0961213	-0.269948	-0.2571	-0.112589
pDCHLADRMFI	0.0369961	0.0471349	0.128994	0.0587983	0.133551	0.142287	0.14897	0.00290843	-0.181326	-0.419645	-0.338835	0.221848	-0.028275	-0.0575014	-0.0192892	-0.19857	0.349797	0.0161769	-0.255409	-0.173209	0.0243089	0.115919	0.154792	0.391717	0.259635	0.272097	0.304718	0.419397	0.384557	0.228068	0.316996	0.184396	0.214268	0.288579	0.415499	0.317831	0.0557623	0.322204	0.284209	0.257509	0.1891	0.410242	0.280326	0.339826	0.206645	0.284605	0.312048	0.339701	0.452586
[truncated: 122 more columns]
