# Supplementary material for: Multivariate indicators of disease severity in COVID-19
Source: Sci Rep. 2023 Mar 29;13:5145. doi: 10.1038/s41598-023-31683-9 (PMC10054197; doi:10.1038/s41598-023-31683-9)
Supplement: Supplementary file 6 — Supplementary Table S5. [file 41598_2023_31683_MOESM6_ESM.xlsx]

## Sheet: Sheet1
Predictor variable	Model 1	Model 2	Model 3
Neutrophils	0.394	0.024044	0.451866
Neut_HLADR	0.121	0.0469526	0.495363
Neut_Ki67	0.637	0.67376	0.330132
Neutrophils_CD15MFI	0.432	0.871988	0.16165
Neut_CD16MFI	0.408	0.276566	0.919718
ImmatGran	0.496	0.186959	0.866811
ImmatGran_CD11c	0.176	0.121606	0.20037
ImmatGran_CD16	0.71	0.796697	0.99638
ImmatGran_CD16MFI	0.776	0.242798	0.972516
ImmatGran_CD123	0.426	0.139167	0.691835
ImmatGran_Ki67	0.996	0.833076	0.961704
Eosinophils	0.045	0.0129005	0.426462
Eosinophils_CD15MFI	0.455	0.188319	0.998034
Tcells	0.387	0.0267981	0.101034
CD4	0.531	0.0162652	0.0889067
CD4_Naive	0.926	0.864784	0.764748
CD4_CM	0.455	0.624777	0.25445
CD4_EM	0.089	0.0392551	0.130691
CD4_EMRA	0.585	0.886749	0.327425
CD4_TM	0.411	0.365805	0.332272
CD4_Tregs	0.16	0.0631194	0.201311
cTfh	0.699	0.375166	0.772146
CD4MEM_CD38	0.359	0.996373	0.29519
CD4MEM_CD69	0.373	0.0966824	0.289135
CD4MEM_CXCR5	0.666	0.460467	0.230859
CD4MEM_HLADR	0.213	0.842201	0.0607016
CD4MEM_CD38HLADR	0.118	0.0518263	0.0970415
CD4MEM_Ki67	0.497	0.0997369	0.636156
CD4MEM_PD1	0.285	0.0691264	0.18126
CD4CM_CD38	0.239	0.926313	0.152974
CD4CM_CD69	0.552	0.0872086	0.728383
CD4CM_CXCR5	0.233	0.275284	0.317733
CD4CM_HLADR	0.265	0.626809	0.109108
CD4CM_CD38HLADR	0.024	0.0899114	0.00772517
CD4CM_Ki67	0.568	0.119324	0.968818
CD4CM_PD1	0.514	0.338196	0.165272
CD4EM_CD38	0.827	0.718599	0.90369
CD4EM_CD69	0.283	0.439926	0.0637335
CD4EM_CXCR5	0.431	0.871056	0.18218
CD4EM_HLADR	0.314	0.985438	0.110016
CD4EM_CD38HLADR	0.986	0.891972	0.874244
CD4EM_Ki67	0.32	0.147859	0.392342
CD4EM_PD1	0.027	0.00975915	0.889308
CD4TM_CD38	0.731	0.945424	0.846177
CD4TM_CD69	0.402	0.186037	0.445366
CD4TM_CXCR5	0.315	0.821742	0.190368
CD4TM_HLADR	0.633	0.311504	0.147158
CD4TM_CD38HLADR	0.282	0.123632	0.515739
CD4TM_Ki67	0.36	0.330443	0.608496
CD4TM_PD1	0.037	0.0237992	0.0174771
cTfh_HLADR	0.863	0.496269	0.851237
cTfh_CD38HLADR	0.155	0.0297427	0.913706
CD8	0.334	0.0633266	0.143958
CD8_Naive	0.664	0.760271	0.33413
CD8_CM	0.489	0.62592	0.329276
CD8_EM	0.446	0.57116	0.278888
CD8_EMRA	0.165	0.323904	0.177065
CD8_TM	0.707	0.545633	0.910437
CD8_CD27	0.542	0.563321	0.151555
CD8_CD271_A	0.174	0.125154	0.184147
CD8_CXCR5	0.333	0.0962203	0.958913
CD8MEM_CD25	0.057	0.227767	0.0782923
CD8MEM_CD38	0.056	0.0230445	0.369802
CD8MEM_CD69	0.447	0.0652502	0.207372
CD8MEM_CXCR5	0.128	0.197774	0.784979
CD8MEM_HLADR	0.058	0.0814609	0.0673347
CD8MEM_CD38HLADR	0.081	0.0509523	0.257815
CD8MEM_Ki67	0.914	0.645546	0.788814
CD8MEM_PD1	0.452	0.244668	0.647331
CD8CM_CD25	0.601	0.283013	0.929743
CD8CM_CD38	0.173	0.501382	0.0396704
CD8CM_CD69	0.396	0.131446	0.0754977
CD8CM_CXCR5	0.36	0.733106	0.132328
CD8CM_HLADR	0.126	0.449311	0.0286927
CD8CM_CD38DR	0.003	0.015299	0.022396
CD8CM_Ki67	0.713	0.602128	0.479606
CD8CM_PD1	0.424	0.290086	0.0589631
CD8EM_CD25	0.33	0.123027	0.456364
CD8EM_CD38	0.058	0.0545414	0.377383
CD8EM_CD69	0.15	0.0354382	0.0567214
CD8EM_CXCR5	0.128	0.0459028	0.264635
CD8EM_HLADR	0.051	0.0728791	0.0656642
CD8EM_CD38DR	0.866	0.544466	0.747772
CD8EM_Ki67	0.828	0.468624	0.494103
CD8EM_PD1	0.825	0.940139	0.562617
CD8TM_CD25	0.142	0.235059	0.298504
CD8TM_CD38	0.187	0.0418655	0.377246
CD8TM_CD69	0.006	0.00536594	0.0172365
CD8TM_CXCR5	0.653	0.206082	0.566602
CD8TM_HLADR	0.326	0.172995	0.0649413
CD8TM_CD38DR	0.074	0.0463665	0.271961
CD8TM_Ki67	0.464	0.114144	0.660492
CD8TM_PD1	0.171	0.0357703	0.268076
CD8_EMRA_CD25	0.688	0.991936	0.416021
CD8EMRA_CD27	0.292	0.322582	0.0715561
CD8EMRA_CD25CD27	0.919	0.950047	0.711589
CD8EMRA_CD27CD38	0.414	0.208792	0.348475
CD8EMRA_CD27CD69	0.266	0.077815	0.234361
CD8EMRA_CD27CXCR5	0.564	0.294629	0.562226
CD8EMRA_CD27DR	0.485301	0.376167	0.0662628
CD8EMRA_CD27CD38DR	0.14593	0.240505	0.281614
CD8EMRA_CD27Ki67	0.229686	0.19319	0.100094
CD8EMRA_CD271_A	0.0985486	0.0201035	0.773778
CD8EMRA_CD25CD271_A	0.739886	0.979024	0.627819
CD8EMRA_CD27CD381_A	0.0925878	0.0561709	0.567621
CD8EMRA_CD27CD691_A	0.596587	0.910399	0.312922
CD8EMRA_CD27CXCR51_A	0.279006	0.286789	0.288704
CD8EMRA_CD27DR1_A	0.289488	0.132828	0.230812
CD8EMRA_CD27CD38DR1_A	0.0817152	0.0252662	0.589627
CD8EMRA_CD27Ki671_A	0.307488	0.220448	0.243736
CD8EMRA_CD27PD1	0.171163	0.00883079	0.73932
CD8EMRA_CD38	0.245595	0.0816421	0.60516
CD8EMRA_CD69	0.0935167	0.128807	0.0593054
CD8EMRA_CXCR5	0.136955	0.951997	0.0856639
CD8EMRA_HLADR	0.364188	0.263991	0.0837927
CD8EMRA_CD38HLADR	0.290629	0.382117	0.199461
CD8EMRA_Ki67	0.409806	0.193997	0.259511
CD8EMRA_PD1	0.698916	0.321483	0.389416
Bcells	0.889025	0.158972	0.313501
CD21CD27CD38lo	0.0527492	0.187076	0.0726383
CD21CD27CD38lo1_A	0.783367	0.597043	0.857275
CD21CD27CD38lo1_B	0.0303935	0.708191	0.116973
CD21CD27CD38lo1_C	0.791309	0.454533	0.881471
Plasmablast	0.230113	0.0373255	0.817791
CD21CD27Ki67	0.882904	0.592131	0.849235
CD21CD27Ki671_A	0.9009	0.353988	0.977972
CD21CD27Ki671_B	0.234928	0.7633	0.0667533
CD21CD27Ki671_C	0.422717	0.570497	0.184861
Bcells_HLADRMFI	0.0452269	0.216816	0.0642819
Monocytes	0.74766	0.385932	0.888199
cMono	0.713507	0.423314	0.982329
iMono	0.378652	0.820093	0.235099
ncMono	0.229333	0.150943	0.757834
cMonoMono	0.0914053	0.143513	0.160358
tMonoMono	0.421637	0.664743	0.0926027
ncMonoMono	0.401264	0.175518	0.931857
Monocytes_CD16	0.207097	0.194413	0.230031
Mono_CD161	0.70177	0.476533	0.447164
Mono_CD14MFI	0.706726	0.882869	0.187573
Mono_CD16MFI	0.722565	0.354751	0.651785
Mono_HLADRMFI	0.0894733	0.658409	0.0175577
NK	0.233953	0.0108374	0.0466084
NK_CD56dimCD16	0.39697	0.0606876	0.0535572
NK_CD56hiCD16	0.0492584	0.0274148	0.0323916
NK_CD16	0.308626	0.043165	0.724768
NK_CD25	0.644123	0.757598	0.610716
NK_CD27	0.935588	0.928388	0.860573
NK_CD38	0.493891	0.269573	0.627275
NK_CD381_A	0.916579	0.522207	0.818709
NK_CD38CD161	0.756341	0.83135	0.614714
NK_HLADR	0.178752	0.24555	0.202351
NK_CD38DR	0.772657	0.611643	0.683419
NK_Ki67	0.0944441	0.514133	0.0752844
NK_PD1	0.180616	0.267684	0.273662
NK_CD16MFI	0.836766	0.581115	0.559292
MAIT	0.0589476	0.00752047	0.624118
CD8MAIT_CD25	0.977421	0.0926228	0.881012
CD8MAIT_CD38	0.0422364	0.0220096	0.980696
CD8MAIT_CD69	0.545315	0.403714	0.680984
CD8MAIT_CXCR5	0.0134915	0.277759	0.0177527
CD8MAIT_DR	0.109833	0.0304738	0.607789
CD8MAIT_CD38DR	0.0406002	0.00566227	0.83426
CD8MAIT_Ki67	0.0143098	0.0151741	0.00826339
CD8MAIT_PD1	0.506765	0.22268	0.694961
ILC	0.323004	0.0603703	0.682758
DC	0.118688	0.651658	0.0547471
DC_HLADRMFI	0.687756	0.767852	0.580735
cDC	0.854618	0.874876	0.464208
cDCHLADRMFI	0.44448	0.755201	0.173939
pDC	0.716442	0.749538	0.057651
pDCHLADRMFI	0.187468	0.793065	0.0518553
