# Supplementary material for: Multivariate indicators of disease severity in COVID-19
Source: Sci Rep. 2023 Mar 29;13:5145. doi: 10.1038/s41598-023-31683-9 (PMC10054197; doi:10.1038/s41598-023-31683-9)
Supplement: Supplementary file 7 — Supplementary Table S6. [file 41598_2023_31683_MOESM7_ESM.xlsx]

## Sheet: Sheet1
ID	Dataset	Neutrophils	Neut_HLADR	Neut_Ki67	Neutrophils_CD15MFI	Neut_CD16MFI	ImmatGran	ImmatGran_CD11c	ImmatGran_CD16	ImmatGran_CD16MFI	ImmatGran_CD123	ImmatGran_Ki67	Eosinophils	Eosinophils_CD15MFI	Tcells	CD4	CD4_Naive	CD4_CM	CD4_EM	CD4_EMRA	CD4_TM	CD4_Tregs	cTfh	CD4MEM_CD38	CD4MEM_CD69	CD4MEM_CXCR5	CD4MEM_HLADR	CD4MEM_CD38HLADR	CD4MEM_Ki67	CD4MEM_PD1	CD4CM_CD38	CD4CM_CD69	CD4CM_CXCR5	CD4CM_HLADR	CD4CM_CD38HLADR	CD4CM_Ki67	CD4CM_PD1	CD4EM_CD38	CD4EM_CD69	CD4EM_CXCR5	CD4EM_HLADR	CD4EM_CD38HLADR	CD4EM_Ki67	CD4EM_PD1	CD4TM_CD38	CD4TM_CD69	CD4TM_CXCR5	CD4TM_HLADR	CD4TM_CD38HLADR
H1	Control	38.1	0.05	0.31	8716	55958	1.61	73.7	79.4	2396	7.69	2.35	0.15	2373	30.4	17.5	34.9	37.4	10.2	0.76	12.5	4.27	2.93	9.85	0.49	14.2	1.19	0.45	0.36	13.5	13.6	0.32	22.9	0.57	0.26	0.31	10.3	1.95	0.54	0.32	1.26	0.11	0.47	10.4	5.47	0.85	2.73	2.65	0.97
H2		56	0.06	0.1	14086	43800	4.38	75.5	89.4	2660	1.94	0.49	0.44	3942	25.7	16.5	36	45.7	8.72	0.73	4.15	3.4	3.33	4.27	1.4	9.79	7.08	0.63	1.6	40.5	5.42	1.15	13.3	4.73	0.55	1.27	38.4	1.32	2.69	0.17	13.1	0.86	3.21	42.2	1.2	1.68	0.36	13.7	0.12
H3		54.8	0.1	0.02	2136	48607	4.82	83.8	30	893	1.71	7.71	0.26	3366	28.5	18.2	44.7	45	4.36	0.12	2.55	3.89	3.6	1.87	0.25	18.7	4.94	0.21	0.88	22.9	2.03	0.24	22.5	3.54	0.19	3.49	20.3	0.83	0.3	0.34	11.5	0.38	6.22	38.2	0.5	0.3	0.72	15.3	0.18
H4		55.8	0.14	0.01	1585	30597	0.87	80.9	83	4185	6.17	0.48	0.09	3325	28.3	18.5	43.8	42.2	4.45	0.27	5.2	2.94	2.64	1.09	0.15	10.2	2.59	0.05	1.37	29.1	1.42	0.13	12.7	1.92	0.05	0.2	22.3	0.4	0.23	0.23	3.97	0.1	0.38	38.5	0.06	0.21	0.79	4.22	0.01
H6		71.1	0.04	0.15	3151	24742	0.72	49.5	57.9	2509	18.8	0.53	0.27	3413	15.7	9.39	45.6	45.8	3.38	0.06	2.54	5.87	8.22	2.21	0.3	22.3	2.45	0.17	2.68	30.3	2.46	0.29	25.7	1.6	0.14	2.46	27.8	0.38	0.13	0.63	6.6	0.25	4.34	34.3	0.59	0.42	2.94	9.06	0.25
H7		40.4	0.1	0.03	2899	34830	1.32	22.6	80.8	9239	12.6	0.29	0.07	3201	46.1	20.9	24.2	47.6	17.2	1.69	5.09	4.91	6.24	2.1	0.17	29.3	4.5	0.34	0.17	24	1.46	0.16	29.2	2.29	0.12	6.69	23.4	0.19	0.05	0.1	5.42	0.09	10.6	38.3	0.76	0.2	1.91	11.3	0.46
H8		27.5	0.29	0.34	2981	30160	1.66	16.4	83.1	8467	9.98	0.34	0.17	4133	58.4	28.1	23.8	53.7	15.6	0.85	2.4	4.81	4.63	1.2	0.15	20.9	3.36	0.13	0.18	27.4	2.82	0.17	44.8	2.31	0.29	0.18	18.4	0.39	0.11	0.39	6.94	0.24	0.12	32.8	1.49	0.25	4.38	14.9	0.88
H9		70.1	0.04	0.08	7596	34085	1	29.7	58.6	15672	10.2	0.5	0.17	7414	20.1	13.8	44.1	43.9	6.53	0.34	2.19	4.02	5.74	11	1.01	17.8	0.38	0.09	0.34	32	10.7	0.95	22.3	0.29	0.09	0.31	30.2	9.69	0.92	0.92	0.84	0.15	0.23	36.2	20	1.59	1.36	0.68	0
H10		21.9	0.06	0.09	33921	45972	0.7	82.3	86.7	3568	3.24	1.18	0.16	6041	60.8	36.7	40.2	25.3	17.4	2.64	7.8	3.59	0.77	3.86	1.68	13.1	0.07	0.01	0.26	4.94	6.41	0.49	49.6	0.02	0	0.18	3.06	0.82	1.72	18.6	0.14	0.01	0.16	5.77	1.68	2.19	23.4	0.05	0.01
H11		31.7	0.04	0.05	1715	11403	0.39	37	64.7	7269	6	9.01	0.28	1702	37.2	12.9	0.01	0.31	11	10.6	73.3	5.26	0.01	3.03	0.14	0	0.11	0.01	0.1	18.4	10.2	0.8	0.6	0	0	1.09	33.3	0.79	0.17	0.01	0.46	0.05	0.14	41.1	3.09	0.14	0	0.07	0.01
H12		42.8	0.04	0.02	4872	44656	1.57	95	88.2	2410	0.26	0.5	0.3	1467	37.5	25.3	60.1	30.9	2.72	0.32	3.36	4.38	3	2.51	0.19	17.1	5.72	0.46	0.61	14.3	2.34	0.16	21.3	2.74	0.16	0.62	11.4	3.78	0.16	0.46	26.4	3.09	0.72	36.4	1.06	0.4	1.01	14.9	0.72
	Q1	31.7	0.04	0.02	2136	30160	0.72	29.7	58.6	2410	1.94	0.48	0.15	2373	25.7	13.8	24.2	30.9	4.36	0.27	2.54	3.59	2.64	1.87	0.15	10.2	0.38	0.05	0.18	14.3	2.03	0.16	13.3	0.29	0.05	0.2	11.4	0.39	0.13	0.17	0.84	0.09	0.16	32.8	0.59	0.21	0.72	0.68	0.01
	Q3	56	0.1	0.15	8716	45972	1.66	82.3	86.7	8467	10.2	2.35	0.28	4133	46.1	25.3	44.7	45.8	15.6	1.69	7.8	4.91	5.74	4.27	1.01	20.9	4.94	0.45	1.37	30.3	10.2	0.8	29.2	2.74	0.26	2.46	30.2	1.95	0.92	0.63	11.5	0.38	4.34	38.5	3.09	1.59	2.94	14.9	0.72
	Lower limit	-21.76	-0.092	-0.266	-12340	-4626.4	-1.348	-86.02	-3.22	-10915.4	-16.232	-3.634	-0.136	-1499	-19.18	-11.5	-20.9	-1.88	-20.368	-2.854	-9.032	0.686	-4.18	-3.41	-1.742	-13.34	-9.652	-0.83	-2.438	-20.9	-15.944	-1.248	-21.68	-5.1	-0.412	-4.772	-29.96	-3.042	-1.608	-0.842	-22.612	-0.548	-9.036	20.26	-4.91	-2.826	-4.164	-30.604	-1.552
	Upper limit	109.46	0.232	0.436	23192	80758.4	3.728	198.02	148.52	21792.4	28.372	6.464	0.566	8005	90.98	50.6	89.8	78.58	40.328	4.814	19.372	7.814	12.56	9.55	2.902	44.44	14.972	1.33	3.988	65.5	28.174	2.208	64.18	8.13	0.722	7.432	71.56	5.382	2.658	1.642	34.952	1.018	13.536	51.04	8.59	4.626	7.824	46.184	2.282
[truncated: 123 more columns]
