# Supplementary material for: Multivariate indicators of disease severity in COVID-19
Source: Sci Rep. 2023 Mar 29;13:5145. doi: 10.1038/s41598-023-31683-9 (PMC10054197; doi:10.1038/s41598-023-31683-9)
Supplement: Supplementary file 8 — Supplementary Table S7. [file 41598_2023_31683_MOESM8_ESM.xlsx]

## Sheet: Sheet1
ID	Dataset	Neutrophils	Neut_HLADR	Neut_Ki67	Neutrophils_CD15MFI	Neut_CD16MFI	ImmatGran	ImmatGran_CD11c	ImmatGran_CD16	ImmatGran_CD16MFI	ImmatGran_CD123	ImmatGran_Ki67	Eosinophils	Eosinophils_CD15MFI	Tcells	CD4	CD4_Naive	CD4_CM	CD4_EM	CD4_EMRA	CD4_TM	CD4_Tregs	cTfh	CD4MEM_CD38	CD4MEM_CD69	CD4MEM_CXCR5	CD4MEM_HLADR	CD4MEM_CD38HLADR	CD4MEM_Ki67	CD4MEM_PD1	CD4CM_CD38	CD4CM_CD69	CD4CM_CXCR5	CD4CM_HLADR	CD4CM_CD38HLADR	CD4CM_Ki67	CD4CM_PD1	CD4EM_CD38	CD4EM_CD69	CD4EM_CXCR5	CD4EM_HLADR	CD4EM_CD38HLADR	CD4EM_Ki67	CD4EM_PD1	CD4TM_CD38	CD4TM_CD69	CD4TM_CXCR5	CD4TM_HLADR	CD4TM_CD38HLADR
M1	Moderate	74	0.03	0.03	5568	14652	87.6	88.6	84.5	2882	0.09	0.26	0.71	5509	13.3	9.1	8.24	67.8	7.93	0.81	10.8	7.77	3.02	2.39	0.86	17.8	8.71	0.96	0.14	23.2	2.31	0.97	23.2	4.66	0.7	0.11	16.1	0.41	0.37	0.21	9.39	0.21	0.08	43.9	3.42	0.63	2.52	29.6	2.28
M2		45.1	0.01	0.05	2529	15967	9.17	90.1	86.5	3170	0.23	0.42	1.19	3918	37	30.5	58.9	24.2	4.98	1.41	4.42	3.06	0.78	4.92	0.28	7.45	1.66	0.52	0.11	4.41	5.85	0.23	11.8	0.63	0.29	0.09	3.44	2.94	0.12	0.18	4.04	1.24	0.16	5.33	3.19	0.43	2.91	5.4	0.88
M3		53	0.08	0.03	2002	4944	0.29	47	54.8	7189	1.99	3.9	5.75	1655	18.7	14	15.5	61.8	11.1	0.33	6.18	9.28	6.05	8.14	0.23	15.6	4.75	2.25	0.34	37.3	6.24	0.25	20.3	1.7	0.9	0.25	28.9	17.3	0.17	0.46	17.1	8.91	0.64	67.6	9	0.15	4.36	10.4	2.85
M4		13.9	0.07	0.11	6881	17988	7.21	55	58.8	1397	1.73	0.4	0.75	4316	64.9	51	27	45.9	7.23	1.28	10.8	3.55	0.93	3.13	0.23	16.9	2.39	0.49	0.12	3.56	3.75	0.22	22.2	0.49	0.19	0.09	1.58	1.79	0.11	0.38	5.91	0.81	0.11	5.61	1.98	0.26	4.18	4.25	0.71
M5		14.8	0.39	0.04	1842	22184	1.12	49.7	8.09	1337	3.23	65.7	0.02	3195	42.5	31.4	32.8	51.9	7.85	0.06	3.37	4.37	3.7	2.23	0.12	19.3	1.65	0.33	0.24	27.3	2.47	0.12	27.3	1.2	0.33	0.21	24.3	1.31	0.16	0.43	4.53	0.33	0.43	41.5	1.21	0.02	7.73	1.55	0.34
M6		58	0.45	0.01	1570	23538	1.98	47.5	47.6	1163	6.94	2.71	0.19	3101	21.9	14.8	41.4	51.2	3.96	0.01	0.72	4.12	7.38	5.32	0.32	23.4	4.8	1.1	0.15	31.1	5.72	0.32	25.8	4.34	1.13	0.15	28.7	1.57	0.29	0.61	6.99	0.75	0.21	51.7	0.81	0	0.81	12.1	0.37
M7		66.6	0.17	0.29	3372	33116	1.62	9.51	49.7	9884	41.2	0.1	0.38	2922	11.9	7.45	41.7	42.6	2.6	0.24	8.75	6.44	4.9	8.09	0.4	17.1	4.76	2.06	6.02	37.9	7.65	0.35	22.3	2.54	1.5	4.82	32.9	3.98	0.14	0.69	8.64	2.06	4.53	49.4	9.39	0.29	1.71	12.4	3.76
	Q1	14.8	0.03	0.03	1842	14652	1.12	47	47.6	1337	0.23	0.26	0.19	2922	13.3	9.1	15.5	42.6	3.96	0.06	3.37	3.55	0.93	2.39	0.23	15.6	1.66	0.49	0.12	4.41	2.47	0.22	20.3	0.63	0.29	0.09	3.44	1.31	0.12	0.21	4.53	0.33	0.11	5.61	1.21	0.02	1.71	4.25	0.37
	Q3	66.6	0.39	0.11	5568	23538	9.17	88.6	84.5	7189	6.94	3.9	1.19	4316	42.5	31.4	41.7	61.8	7.93	1.28	10.8	7.77	6.05	8.09	0.4	19.3	4.8	2.06	0.34	37.3	6.24	0.35	25.8	4.34	1.13	0.25	28.9	3.98	0.29	0.61	9.39	2.06	0.64	51.7	9	0.43	4.36	12.4	2.85
	Lower limit	-99.16	-0.762	-0.146	-6355.2	-4897.2	-16.59	-44.52	-33.58	-11537.4	-14.532	-7.748	-2.01	-144.8	-50.94	-39.96	-42.14	0.36	-4.774	-2.624	-12.976	-5.734	-10.334	-10.15	-0.144	7.46	-5.248	-2.964	-0.364	-67.948	-5.824	-0.066	8.2	-7.532	-1.558	-0.262	-52.572	-4.564	-0.254	-0.67	-6.162	-3.476	-1.056	-95.788	-15.928	-0.882	-4.12	-13.68	-5.086
	Upper limit	180.56	1.182	0.286	13765.2	43087.2	26.88	180.12	165.68	20063.4	21.702	11.908	3.39	7382.8	106.74	80.46	99.34	104.04	16.664	3.964	27.146	17.054	17.314	20.63	0.774	27.44	11.708	5.514	0.824	109.658	14.534	0.636	37.9	12.502	2.978	0.602	84.912	9.854	0.664	1.49	20.082	5.866	1.806	153.098	26.138	1.332	10.19	30.33	8.306
[truncated: 123 more columns]
