# Supplementary material for: Multivariate indicators of disease severity in COVID-19
Source: Sci Rep. 2023 Mar 29;13:5145. doi: 10.1038/s41598-023-31683-9 (PMC10054197; doi:10.1038/s41598-023-31683-9)
Supplement: Supplementary file 9 — Supplementary Table S8. [file 41598_2023_31683_MOESM9_ESM.xlsx]

## Sheet: Sheet1
ID	Dataset	Neutrophils	Neut_HLADR	Neut_Ki67	Neutrophils_CD15MFI	Neut_CD16MFI	ImmatGran	ImmatGran_CD11c	ImmatGran_CD16	ImmatGran_CD16MFI	ImmatGran_CD123	ImmatGran_Ki67	Eosinophils	Eosinophils_CD15MFI	Tcells	CD4	CD4_Naive	CD4_CM	CD4_EM	CD4_EMRA	CD4_TM	CD4_Tregs	cTfh	CD4MEM_CD38	CD4MEM_CD69	CD4MEM_CXCR5	CD4MEM_HLADR	CD4MEM_CD38HLADR	CD4MEM_Ki67	CD4MEM_PD1	CD4CM_CD38	CD4CM_CD69	CD4CM_CXCR5	CD4CM_HLADR	CD4CM_CD38HLADR	CD4CM_Ki67	CD4CM_PD1	CD4EM_CD38	CD4EM_CD69	CD4EM_CXCR5	CD4EM_HLADR	CD4EM_CD38HLADR	CD4EM_Ki67	CD4EM_PD1	CD4TM_CD38	CD4TM_CD69	CD4TM_CXCR5	CD4TM_HLADR	CD4TM_CD38HLADR
S1	Severe	73.4	0.01	0.01	2975	6240	1.61	41.5	44.8	2793	31.1	31	0.07	5103	7.89	3.76	23.1	31	26.9	7.99	7	4.17	1.02	3.06	1.1	3.68	0.41	0.06	0.24	33.6	4.9	0.82	8.97	0.37	0.05	0.25	31.8	1.43	0.98	0.01	0.44	0.07	0.27	33.9	2.51	3.03	0.65	0.57	0.05
S2		69.7	0.01	0.04	1163	7519	30.7	97.5	97.2	5093	0.19	0.13	0.55	1661	12	5.5	12.4	28.3	15.8	26.9	12.6	4.08	0.48	3.48	0.27	5.45	0.72	0.36	0.58	14.4	6.63	0.14	15.5	0.83	0.55	1.1	10.8	1.77	0.45	0.25	1.05	0.4	0.51	26.3	5.26	0.51	1.06	1.23	0.58
S3		82.7	0	0.16	1136	6998	0.3	14.1	14	2583	29.9	43.7	0.55	2288	5.41	7.64	29.2	49.4	5.25	0.24	12.6	3.03	1.31	4.75	0.73	10	0.96	0.27	0.76	21.6	3.4	0.25	13.4	0.21	0.12	0.55	12.7	7.38	2.57	0.3	5.08	0.91	1.68	43.6	8.64	1.73	2.47	2.09	0.56
S4		87.7	0.03	0.01	7921	2485	0.59	20.8	22.9	6866	38.5	6.33	0.71	5158	1.82	2.29	36.6	36.5	7.52	0.74	14.7	6.47	3.94	42.4	0.55	57.9	7.06	6.19	33.9	61.9	51	0.08	61.4	5.3	5.03	31.4	54.4	13.2	2.97	51.4	8.86	6.38	41.1	63.6	38.7	0.35	53.6	10.5	8.97
S5		70.3	0.04	0.03	2156	13023	2.46	76	83.6	1942	3.16	0.81	0.28	2107	18.2	10.2	3.9	26.8	20.7	1.84	17.7	1.32	2.77	5.39	3.7	57.5	0.41	0.22	36.6	57.1	18	0.19	66.6	0.23	0.19	31	26.6	1.16	6.12	52.3	0.38	0.13	44	60.4	5.75	1.18	58.8	0.61	0.38
S7		71.9	0.04	0.01	1842	12582	7.07	34.4	37.4	3332	5.19	0.59	14.7	2604	4.2	2.24	15.2	48.3	26.1	1.15	4.44	4.46	0.21	3.17	0.19	1.07	1.14	0.35	0.33	40.4	3.99	0.21	1.69	0.67	0.25	0.4	39.9	1.15	0.15	0.27	1.46	0.39	0.19	33.9	5.5	0.24	0.15	3	1.01
S9		75.6	0.06	0.03	8620	4652	8.8	93.5	90.4	3967	0.66	0.3	1.38	8336	13.2	1.42	43.8	31.4	7.37	4.07	8.68	2.58	4.86	5.39	0.1	15.4	6.07	1.66	1.88	46.3	6.97	0.08	25.3	3.53	1.53	2.06	32.8	1.77	0.13	0.76	7.09	1.03	1.05	69.7	4.67	0.14	3.21	14.2	2.66
S10		90.4	0.08	0.35	2181	13669	4.65	46.7	63.5	1976	2.87	2.51	0.23	4272	1.96	1.04	24.8	58	12.5	0.7	1.29	3.07	3.4	18	5.62	13.1	12.7	6.96	15.5	48.2	18.6	5.79	16.9	9.83	7.12	15.4	41.6	10.9	4.31	0	21.5	5.06	9.74	70.8	36.4	9.09	1.82	30.9	9.09
S11		90.8	0.12	0.19	5235	23650	6.37	77.7	23.6	2810	1.32	0.19	0.65	4116	1.35	4.94	33.9	60.3	2.87	0.06	0.44	5.52	6.35	8.68	9.72	8.9	7.39	2.69	3.69	57.3	7.94	9.55	9.43	5.74	2.23	3.16	55.1	15.6	10.7	0.33	26.4	7.17	11.4	75.9	21.3	4.26	2.13	36.2	12.8
S12		7.39	0.14	0.1	2509	7663	0.82	56.3	87.7	9449	4.67	1.39	0.13	2017	4.49	1.81	18.1	30.2	10.4	29.6	3.23	10.4	0.63	16.3	0.55	1.73	30.1	9.72	0.51	71.2	26.5	0.79	4.51	41.4	13.8	0.79	66.3	23.5	0.65	0	45.4	16.8	0.49	76.7	19.5	0.53	0	67.9	14.2
S13		80.8	0.07	0.24	1781	6806	14.2	84.6	83.1	1953	0.85	0.56	4.68	3926	5.73	3.11	40.5	38.8	8.05	5.13	3.16	4.59	4.69	6.24	3.07	19.9	13	1.51	2.52	24.2	7.53	3.08	28.9	4.41	1.64	2.9	21.7	2.39	1.93	0.74	38	0.83	1.2	30.7	6.56	6.79	4.45	22.5	2.34
S15		85.7	0.29	0.1	1263	2894	0.35	6.06	48.5	2614	43.9	6.06	0.63	3427	7.04	5.58	59.6	33.9	1.72	0.16	1.8	3.17	5.75	9.71	6.86	27.7	4.18	2.35	1.23	28.4	8.91	7	31.4	3.32	2.11	1.12	24.7	21	5.66	1.68	10.9	5.05	3.21	56.1	12	6.82	3.6	10.6	2.79
S16		75.8	0.06	0.01	1091	9218	1.72	34.7	69.5	13732	25.4	0.12	0.87	1924	12.9	4.4	48.1	34.2	4.53	0.61	7.86	9.35	1.26	17	0.9	17.5	8.94	4.03	0.21	4.94	15.6	0.74	23.2	4.87	2.5	0.2	3.16	16.6	0.95	2.84	14.2	5.81	0	11.6	20.9	1.64	4.31	21.4	7.45
S20		92.2	0.09	0.56	1594	11773	2.57	4.26	52.8	2266	4.11	1.2	0.43	4821	1.9	3.68	44.6	49.2	3.76	0	0.05	4.67	2.05	22.4	6.02	5	9.46	7.42	5.48	54.2	20.1	5.41	5.39	8.68	7.01	4.53	51.5	46.4	12.4	0.3	16.1	10.3	15.6	79.5	12.5	0	0	0	0
S22		72.4	0.09	0.13	3366	38537	1.32	22.6	80.8	9239	12.6	0.29	9.98	3554	2.45	8.65	22.2	57.5	9.22	0.64	4.1	11.2	10.3	5.18	0.15	22.7	7.67	2.94	0.55	38.1	5.02	0.14	27.6	6.18	2.52	0.56	36.2	7.36	0.18	4.49	13	5.8	0.77	36.3	2.93	0.27	9.11	12.6	2.19
S23		66.7	0.34	0.06	1143	9239	1.66	16.4	83.1	8467	9.98	0.34	0.15	1582	12.9	2.39	18.6	48	24.4	0.99	4.55	6.13	7.19	2.21	0.05	11.9	7.85	0.78	0.39	55.1	2.27	0.05	19.4	4.47	0.55	0.42	47.8	0.68	0.04	0.13	10.3	0.4	0.15	61.5	5.66	0.04	3.48	23.8	3.15
S24		79	0.16	0.09	1292	10318	0.97	23.6	76.6	16042	2.42	0.21	0.64	3427	3.21	3.16	13.2	33.6	25.3	14.1	8.3	7.69	5.05	4.54	0.28	7.63	16	1.63	0.37	76.4	7.21	0.43	18.2	18.2	1.83	0.47	70.2	1.47	0.14	0.22	9.58	0.8	0.36	81.3	9.38	0.48	3.31	41.6	5.34
S25		84.6	0.03	0.01	1561	11273	2.37	20.1	90.7	12964	2.22	0.48	0.3	3319	3.58	5.71	69.9	26	1.18	0.25	0.83	3.18	9.74	9.64	0.07	23.8	15.4	4.01	0.09	50	8.46	0.07	26.1	11.5	2.88	0.07	45.6	16.7	0	0.6	40	9.85	0.45	73	17.2	0.21	3.4	54	14.7
S26		87.5	0.04	0.1	1209	5497	10.1	67.9	57.9	4361	8.18	0.39	1.04	3040	8.14	8.88	44.9	43.1	1.82	0.18	6.46	8.08	6.86	11.4	0.2	14	12.7	4.56	8.25	48.2	10.6	0.17	16.7	9.06	3.31	6	42.1	6.78	0	1.45	17.6	5.33	23.6	53	15.1	0.34	2.35	30.5	10.8
S27		71.9	0.02	0.02	6821	47905	6.66	85.5	89.1	1794	0.25	0.13	0.47	8226	10.2	27.9	17.5	55.5	15.7	2.16	4.35	1.76	0.13	10.2	0.22	0.35	0.31	0.2	0.1	35.3	6.83	0.17	0.41	0.08	0.05	0.1	19.6	18.5	0.19	0.04	0.76	0.45	0.09	51.7	10.4	0.57	0.16	0.58	0.46
	Q1	71.9	0.03	0.0125	1222.5	6381.5	1.0575	20.275	45.725	2345.25	1.545	0.23	0.285	2152.25	2.64	2.315	17.65	31.1	3.9525	0.2425	2.14	3.095	1.08	4.5925	0.1925	5.1125	1.005	0.3525	0.34	29.7	5.4225	0.14	9.085	0.71	0.325	0.405	22.45	1.545	0.1425	0.1525	2.365	0.4125	0.2925	34.5	5.54	0.2475	0.7525	1.445	0.565
	Q3	87.05	0.1125	0.1525	3268.25	12912.8	6.9675	77.275	86.675	9046	22.2	2.23	0.9975	4683.75	11.55	7.1575	44.4	49.35	19.475	4.865	8.585	7.385	6.2	15.075	3.5425	22	12.7	4.4275	5.0325	56.6	17.4	2.515	27.225	8.965	3.2025	4.1875	50.575	16.675	3.975	1.6225	20.525	6.2375	10.985	72.45	18.925	2.705	4.1325	30.8	9.06
	Lower limit	38.57	-0.1515	-0.2955	-3278.15	-7987.25	-11.9445	-105.125	-44.365	-12396.4	-43.896	-4.17	-1.2825	-3417.05	-16.962	-8.3385	-41.2	-9.05	-30.197	-9.927	-12.039	-6.343	-10.184	-18.469	-7.1775	-32.04	-24.724	-8.6125	-9.9835	-29.48	-20.928	-5.085	-30.823	-17.451	-6.0055	-7.9165	-39.425	-31.741	-8.289	-3.0815	-37.587	-12.4025	-23.231	-48.99	-23.907	-5.159	-6.6835	-63.136	-18.124
	Upper limit	120.38	0.294	0.4605	7768.9	27281.5	19.9695	202.675	176.765	23787.7	67.641	6.63	2.565	10253	31.152	17.811	103.25	89.5	53.6245	15.0345	22.764	16.823	17.464	38.1365	10.9125	59.1525	38.429	13.3925	15.356	115.78	43.7505	7.74	67.133	27.126	9.533	12.509	112.45	49.961	12.4065	4.8565	60.477	19.0525	34.5085	155.94	48.372	8.1115	11.5685	95.381	27.749
[truncated: 123 more columns]
