# Supplementary material for: Multivariate indicators of disease severity in COVID-19
Source: Sci Rep. 2023 Mar 29;13:5145. doi: 10.1038/s41598-023-31683-9 (PMC10054197; doi:10.1038/s41598-023-31683-9)
Supplement: Supplementary file 10 — Supplementary Table S9. [file 41598_2023_31683_MOESM10_ESM.xlsx]

## Sheet: Sheet1
ID	Dataset	Neutrophils	Neut_HLADR	Neut_Ki67	Neutrophils_CD15MFI	Neut_CD16MFI	ImmatGran	ImmatGran_CD11c	ImmatGran_CD16	ImmatGran_CD16MFI	ImmatGran_CD123	ImmatGran_Ki67	Eosinophils	Eosinophils_CD15MFI	Tcells	CD4	CD4_Naive	CD4_CM	CD4_EM	CD4_EMRA	CD4_TM	CD4_Tregs	cTfh	CD4MEM_CD38	CD4MEM_CD69	CD4MEM_CXCR5	CD4MEM_HLADR	CD4MEM_CD38HLADR	CD4MEM_Ki67	CD4MEM_PD1	CD4CM_CD38	CD4CM_CD69	CD4CM_CXCR5	CD4CM_HLADR	CD4CM_CD38HLADR	CD4CM_Ki67	CD4CM_PD1	CD4EM_CD38	CD4EM_CD69	CD4EM_CXCR5	CD4EM_HLADR	CD4EM_CD38HLADR	CD4EM_Ki67	CD4EM_PD1	CD4TM_CD38	CD4TM_CD69	CD4TM_CXCR5	CD4TM_HLADR	CD4TM_CD38HLADR
M1	Moderate	74	0.03	0.03	5568	14652	87.6	88.6	84.5	2882	0.09	0.26	0.71	5509	13.3	9.1	8.24	67.8	7.93	0.81	10.8	7.77	3.02	2.39	0.86	17.8	8.71	0.96	0.14	23.2	2.31	0.97	23.2	4.66	0.7	0.11	16.1	0.41	0.37	0.21	9.39	0.21	0.08	43.9	3.42	0.63	2.52	29.6	2.28
M2		45.1	0.01	0.05	2529	15967	9.17	90.1	86.5	3170	0.23	0.42	1.19	3918	37	30.5	58.9	24.2	4.98	1.41	4.42	3.06	0.78	4.92	0.28	7.45	1.66	0.52	0.11	4.41	5.85	0.23	11.8	0.63	0.29	0.09	3.44	2.94	0.12	0.18	4.04	1.24	0.16	5.33	3.19	0.43	2.91	5.4	0.88
M3		53	0.08	0.03	2002	4944	0.29	47	54.8	7189	1.99	3.9	5.75	1655	18.7	14	15.5	61.8	11.1	0.33	6.18	9.28	6.05	8.14	0.23	15.6	4.75	2.25	0.34	37.3	6.24	0.25	20.3	1.7	0.9	0.25	28.9	17.3	0.17	0.46	17.1	8.91	0.64	67.6	9	0.15	4.36	10.4	2.85
M4		13.9	0.07	0.11	6881	17988	7.21	55	58.8	1397	1.73	0.4	0.75	4316	64.9	51	27	45.9	7.23	1.28	10.8	3.55	0.93	3.13	0.23	16.9	2.39	0.49	0.12	3.56	3.75	0.22	22.2	0.49	0.19	0.09	1.58	1.79	0.11	0.38	5.91	0.81	0.11	5.61	1.98	0.26	4.18	4.25	0.71
M5		14.8	0.39	0.04	1842	22184	1.12	49.7	8.09	1337	3.23	65.7	0.02	3195	42.5	31.4	32.8	51.9	7.85	0.06	3.37	4.37	3.7	2.23	0.12	19.3	1.65	0.33	0.24	27.3	2.47	0.12	27.3	1.2	0.33	0.21	24.3	1.31	0.16	0.43	4.53	0.33	0.43	41.5	1.21	0.02	7.73	1.55	0.34
M6		58	0.45	0.01	1570	23538	1.98	47.5	47.6	1163	6.94	2.71	0.19	3101	21.9	14.8	41.4	51.2	3.96	0.01	0.72	4.12	7.38	5.32	0.32	23.4	4.8	1.1	0.15	31.1	5.72	0.32	25.8	4.34	1.13	0.15	28.7	1.57	0.29	0.61	6.99	0.75	0.21	51.7	0.81	0	0.81	12.1	0.37
M7		66.6	0.17	0.29	3372	33116	1.62	9.51	49.7	9884	41.2	0.1	0.38	2922	11.9	7.45	41.7	42.6	2.6	0.24	8.75	6.44	4.9	8.09	0.4	17.1	4.76	2.06	6.02	37.9	7.65	0.35	22.3	2.54	1.5	4.82	32.9	3.98	0.14	0.69	8.64	2.06	4.53	49.4	9.39	0.29	1.71	12.4	3.76
S1	Severe	73.4	0.01	0.01	2975	6240	1.61	41.5	44.8	2793	31.1	31	0.07	5103	7.89	3.76	23.1	31	26.9	7.99	7	4.17	1.02	3.06	1.1	3.68	0.41	0.06	0.24	33.6	4.9	0.82	8.97	0.37	0.05	0.25	31.8	1.43	0.98	0.01	0.44	0.07	0.27	33.9	2.51	3.03	0.65	0.57	0.05
S2		69.7	0.01	0.04	1163	7519	30.7	97.5	97.2	5093	0.19	0.13	0.55	1661	12	5.5	12.4	28.3	15.8	26.9	12.6	4.08	0.48	3.48	0.27	5.45	0.72	0.36	0.58	14.4	6.63	0.14	15.5	0.83	0.55	1.1	10.8	1.77	0.45	0.25	1.05	0.4	0.51	26.3	5.26	0.51	1.06	1.23	0.58
S3		82.7	0	0.16	1136	6998	0.3	14.1	14	2583	29.9	43.7	0.55	2288	5.41	7.64	29.2	49.4	5.25	0.24	12.6	3.03	1.31	4.75	0.73	10	0.96	0.27	0.76	21.6	3.4	0.25	13.4	0.21	0.12	0.55	12.7	7.38	2.57	0.3	5.08	0.91	1.68	43.6	8.64	1.73	2.47	2.09	0.56
S4		87.7	0.03	0.01	7921	2485	0.59	20.8	22.9	6866	38.5	6.33	0.71	5158	1.82	2.29	36.6	36.5	7.52	0.74	14.7	6.47	3.94	42.4	0.55	57.9	7.06	6.19	33.9	61.9	51	0.08	61.4	5.3	5.03	31.4	54.4	13.2	2.97	51.4	8.86	6.38	41.1	63.6	38.7	0.35	53.6	10.5	8.97
S5		70.3	0.04	0.03	2156	13023	2.46	76	83.6	1942	3.16	0.81	0.28	2107	18.2	10.2	3.9	26.8	20.7	1.84	17.7	1.32	2.77	5.39	3.7	57.5	0.41	0.22	36.6	57.1	18	0.19	66.6	0.23	0.19	31	26.6	1.16	6.12	52.3	0.38	0.13	44	60.4	5.75	1.18	58.8	0.61	0.38
S7		71.9	0.04	0.01	1842	12582	7.07	34.4	37.4	3332	5.19	0.59	14.7	2604	4.2	2.24	15.2	48.3	26.1	1.15	4.44	4.46	0.21	3.17	0.19	1.07	1.14	0.35	0.33	40.4	3.99	0.21	1.69	0.67	0.25	0.4	39.9	1.15	0.15	0.27	1.46	0.39	0.19	33.9	5.5	0.24	0.15	3	1.01
S9		75.6	0.06	0.03	8620	4652	8.8	93.5	90.4	3967	0.66	0.3	1.38	8336	13.2	1.42	43.8	31.4	7.37	4.07	8.68	2.58	4.86	5.39	0.1	15.4	6.07	1.66	1.88	46.3	6.97	0.08	25.3	3.53	1.53	2.06	32.8	1.77	0.13	0.76	7.09	1.03	1.05	69.7	4.67	0.14	3.21	14.2	2.66
S10		90.4	0.08	0.35	2181	13669	4.65	46.7	63.5	1976	2.87	2.51	0.23	4272	1.96	1.04	24.8	58	12.5	0.7	1.29	3.07	3.4	18	5.62	13.1	12.7	6.96	15.5	48.2	18.6	5.79	16.9	9.83	7.12	15.4	41.6	10.9	4.31	0	21.5	5.06	9.74	70.8	36.4	9.09	1.82	30.9	9.09
S11		90.8	0.12	0.19	5235	23650	6.37	77.7	23.6	2810	1.32	0.19	0.65	4116	1.35	4.94	33.9	60.3	2.87	0.06	0.44	5.52	6.35	8.68	9.72	8.9	7.39	2.69	3.69	57.3	7.94	9.55	9.43	5.74	2.23	3.16	55.1	15.6	10.7	0.33	26.4	7.17	11.4	75.9	21.3	4.26	2.13	36.2	12.8
S12		7.39	0.14	0.1	2509	7663	0.82	56.3	87.7	9449	4.67	1.39	0.13	2017	4.49	1.81	18.1	30.2	10.4	29.6	3.23	10.4	0.63	16.3	0.55	1.73	30.1	9.72	0.51	71.2	26.5	0.79	4.51	41.4	13.8	0.79	66.3	23.5	0.65	0	45.4	16.8	0.49	76.7	19.5	0.53	0	67.9	14.2
S13		80.8	0.07	0.24	1781	6806	14.2	84.6	83.1	1953	0.85	0.56	4.68	3926	5.73	3.11	40.5	38.8	8.05	5.13	3.16	4.59	4.69	6.24	3.07	19.9	13	1.51	2.52	24.2	7.53	3.08	28.9	4.41	1.64	2.9	21.7	2.39	1.93	0.74	38	0.83	1.2	30.7	6.56	6.79	4.45	22.5	2.34
S15		85.7	0.29	0.1	1263	2894	0.35	6.06	48.5	2614	43.9	6.06	0.63	3427	7.04	5.58	59.6	33.9	1.72	0.16	1.8	3.17	5.75	9.71	6.86	27.7	4.18	2.35	1.23	28.4	8.91	7	31.4	3.32	2.11	1.12	24.7	21	5.66	1.68	10.9	5.05	3.21	56.1	12	6.82	3.6	10.6	2.79
S16		75.8	0.06	0.01	1091	9218	1.72	34.7	69.5	13732	25.4	0.12	0.87	1924	12.9	4.4	48.1	34.2	4.53	0.61	7.86	9.35	1.26	17	0.9	17.5	8.94	4.03	0.21	4.94	15.6	0.74	23.2	4.87	2.5	0.2	3.16	16.6	0.95	2.84	14.2	5.81	0	11.6	20.9	1.64	4.31	21.4	7.45
S20		92.2	0.09	0.56	1594	11773	2.57	4.26	52.8	2266	4.11	1.2	0.43	4821	1.9	3.68	44.6	49.2	3.76	0	0.05	4.67	2.05	22.4	6.02	5	9.46	7.42	5.48	54.2	20.1	5.41	5.39	8.68	7.01	4.53	51.5	46.4	12.4	0.3	16.1	10.3	15.6	79.5	12.5	0	0	0	0
S22		72.4	0.09	0.13	3366	38537	1.32	22.6	80.8	9239	12.6	0.29	9.98	3554	2.45	8.65	22.2	57.5	9.22	0.64	4.1	11.2	10.3	5.18	0.15	22.7	7.67	2.94	0.55	38.1	5.02	0.14	27.6	6.18	2.52	0.56	36.2	7.36	0.18	4.49	13	5.8	0.77	36.3	2.93	0.27	9.11	12.6	2.19
S23		66.7	0.34	0.06	1143	9239	1.66	16.4	83.1	8467	9.98	0.34	0.15	1582	12.9	2.39	18.6	48	24.4	0.99	4.55	6.13	7.19	2.21	0.05	11.9	7.85	0.78	0.39	55.1	2.27	0.05	19.4	4.47	0.55	0.42	47.8	0.68	0.04	0.13	10.3	0.4	0.15	61.5	5.66	0.04	3.48	23.8	3.15
S24		79	0.16	0.09	1292	10318	0.97	23.6	76.6	16042	2.42	0.21	0.64	3427	3.21	3.16	13.2	33.6	25.3	14.1	8.3	7.69	5.05	4.54	0.28	7.63	16	1.63	0.37	76.4	7.21	0.43	18.2	18.2	1.83	0.47	70.2	1.47	0.14	0.22	9.58	0.8	0.36	81.3	9.38	0.48	3.31	41.6	5.34
S25		84.6	0.03	0.01	1561	11273	2.37	20.1	90.7	12964	2.22	0.48	0.3	3319	3.58	5.71	69.9	26	1.18	0.25	0.83	3.18	9.74	9.64	0.07	23.8	15.4	4.01	0.09	50	8.46	0.07	26.1	11.5	2.88	0.07	45.6	16.7	0	0.6	40	9.85	0.45	73	17.2	0.21	3.4	54	14.7
S26		87.5	0.04	0.1	1209	5497	10.1	67.9	57.9	4361	8.18	0.39	1.04	3040	8.14	8.88	44.9	43.1	1.82	0.18	6.46	8.08	6.86	11.4	0.2	14	12.7	4.56	8.25	48.2	10.6	0.17	16.7	9.06	3.31	6	42.1	6.78	0	1.45	17.6	5.33	23.6	53	15.1	0.34	2.35	30.5	10.8
S27		71.9	0.02	0.02	6821	47905	6.66	85.5	89.1	1794	0.25	0.13	0.47	8226	10.2	27.9	17.5	55.5	15.7	2.16	4.35	1.76	0.13	10.2	0.22	0.35	0.31	0.2	0.1	35.3	6.83	0.17	0.41	0.08	0.05	0.1	19.6	18.5	0.19	0.04	0.76	0.45	0.09	51.7	10.4	0.57	0.16	0.58	0.46
	Q1	66.6	0.03	0.02	1292	6806	1.12	20.8	47.6	1976	1.32	0.26	0.28	2288	3.58	3.11	17.5	31.4	3.96	0.24	3.16	3.17	1.02	3.48	0.2	7.45	1.65	0.36	0.21	24.2	4.9	0.14	11.8	0.67	0.29	0.2	19.6	1.47	0.14	0.21	4.53	0.4	0.19	33.9	3.42	0.21	1.06	2.09	0.56
	Q3	84.6	0.14	0.13	3372	17988	7.21	77.7	84.5	8467	12.6	2.71	1.04	4316	13.3	10.2	43.8	51.9	15.7	2.16	8.75	7.69	6.05	10.2	1.1	19.9	9.46	4.01	3.69	54.2	10.6	0.82	26.1	6.18	2.52	3.16	45.6	16.6	2.57	0.76	17.1	5.81	4.53	69.7	15.1	1.64	4.31	29.6	7.45
	Lower limit	27	-0.212	-0.222	-3284	-17794.4	-12.278	-104.38	-33.58	-12304.2	-23.496	-5.13	-1.392	-2173.6	-17.804	-12.488	-40.36	-13.7	-21.868	-3.984	-9.138	-6.774	-10.046	-11.304	-1.78	-19.94	-15.532	-7.67	-7.446	-41.8	-7.64	-1.356	-19.66	-11.452	-4.616	-6.312	-37.6	-31.816	-5.206	-1	-23.124	-11.502	-9.358	-44.86	-22.276	-2.936	-6.09	-58.432	-14.598
	Upper limit	124.2	0.382	0.372	7948	42588.4	20.608	202.88	165.68	22747.2	37.416	8.1	2.712	8777.6	34.684	25.798	101.66	97	41.528	6.384	21.048	17.634	17.116	24.984	3.08	47.29	26.642	12.04	11.346	120.2	23.14	2.316	57.56	18.302	7.426	9.672	102.8	49.886	7.916	1.97	44.754	17.712	14.078	148.46	40.796	4.786	11.46	90.122	22.608
[truncated: 123 more columns]
