# Supplementary material for: Multivariate indicators of disease severity in COVID-19
Source: Sci Rep. 2023 Mar 29;13:5145. doi: 10.1038/s41598-023-31683-9 (PMC10054197; doi:10.1038/s41598-023-31683-9)
Supplement: Supplementary file 11 — Supplementary Table S10. [file 41598_2023_31683_MOESM11_ESM.xlsx]

## Sheet: Sheet2
Outliers are indicated in red
ID	H1	H2	H3	H4	H6	H7	H8	H9	H10	H11	H12	M1	M2	M3	M4	M5	M6	M7	S1	S2	S3	S4	S5	S7	S9	S10	S11	S12	S13	S15	S16	S20	S22	S23	S24	S25	S26	S27	M1	M2	M3	M4	M5	M6	M7	S1	S2	S3	S4
Dataset	Healthy controls											Moderate COVID-19							Severe COVID-19																				All COVID-19 patients
Neutrophils
Neut_HLADR
Neut_Ki67
Neutrophils_CD15MFI
Neut_CD16MFI
ImmatGran
ImmatGran_CD11c
ImmatGran_CD16
ImmatGran_CD16MFI
ImmatGran_CD123
ImmatGran_Ki67
Eosinophils
Eosinophils_CD15MFI
Tcells
CD4
CD4_Naive
CD4_CM
CD4_EM
CD4_EMRA
CD4_TM
CD4_Tregs
cTfh
CD4MEM_CD38
CD4MEM_CD69
CD4MEM_CXCR5
CD4MEM_HLADR
CD4MEM_CD38HLADR
CD4MEM_Ki67
CD4MEM_PD1
CD4CM_CD38
CD4CM_CD69
CD4CM_CXCR5
CD4CM_HLADR
CD4CM_CD38HLADR
CD4CM_Ki67
CD4CM_PD1
CD4EM_CD38
CD4EM_CD69
CD4EM_CXCR5
CD4EM_HLADR
CD4EM_CD38HLADR
CD4EM_Ki67
CD4EM_PD1
CD4TM_CD38
CD4TM_CD69
CD4TM_CXCR5
CD4TM_HLADR
CD4TM_CD38HLADR
CD4TM_Ki67
CD4TM_PD1
cTfh_HLADR
cTfh_CD38HLADR
CD8
CD8_Naive
CD8_CM
CD8_EM
CD8_EMRA
CD8_TM
CD8_CD27
CD8_CD271_A
CD8_CXCR5
CD8MEM_CD25
CD8MEM_CD38
CD8MEM_CD69
CD8MEM_CXCR5
CD8MEM_HLADR
CD8MEM_CD38HLADR
CD8MEM_Ki67
CD8MEM_PD1
CD8CM_CD25
CD8CM_CD38
CD8CM_CD69
CD8CM_CXCR5
CD8CM_HLADR
CD8CM_CD38DR
CD8CM_Ki67
CD8CM_PD1
CD8EM_CD25
CD8EM_CD38
CD8EM_CD69
CD8EM_CXCR5
CD8EM_HLADR
CD8EM_CD38DR
CD8EM_Ki67
CD8EM_PD1
CD8TM_CD25
CD8TM_CD38
CD8TM_CD69
CD8TM_CXCR5
CD8TM_HLADR
CD8TM_CD38DR
CD8TM_Ki67
CD8TM_PD1
CD8_EMRA_CD25
CD8EMRA_CD27
CD8EMRA_CD25CD27
CD8EMRA_CD27CD38
CD8EMRA_CD27CD69
CD8EMRA_CD27CXCR5
CD8EMRA_CD27DR
CD8EMRA_CD27CD38DR
CD8EMRA_CD27Ki67
CD8EMRA_CD271_A
CD8EMRA_CD25CD271_A
CD8EMRA_CD27CD381_A
CD8EMRA_CD27CD691_A
CD8EMRA_CD27CXCR51_A
CD8EMRA_CD27DR1_A
CD8EMRA_CD27CD38DR1_A
CD8EMRA_CD27Ki671_A
CD8EMRA_CD27PD1
CD8EMRA_CD38
CD8EMRA_CD69
CD8EMRA_CXCR5
CD8EMRA_HLADR
CD8EMRA_CD38HLADR
CD8EMRA_Ki67
CD8EMRA_PD1
Bcells
CD21CD27CD38lo
CD21CD27CD38lo1_A
CD21CD27CD38lo1_B
CD21CD27CD38lo1_C
Plasmablast
CD21CD27Ki67
CD21CD27Ki671_A
CD21CD27Ki671_B
CD21CD27Ki671_C
Bcells_HLADRMFI
Monocytes
cMono
iMono
ncMono
cMonoMono
tMonoMono
ncMonoMono
Monocytes_CD16
Mono_CD161
Mono_CD14MFI
Mono_CD16MFI
Mono_HLADRMFI
NK
NK_CD56dimCD16
NK_CD56hiCD16
NK_CD16
NK_CD25
NK_CD27
NK_CD38
NK_CD381_A
NK_CD38CD161
NK_HLADR
NK_CD38DR
NK_Ki67
NK_PD1
NK_CD16MFI
MAIT
CD8MAIT_CD25
CD8MAIT_CD38
CD8MAIT_CD69
CD8MAIT_CXCR5
CD8MAIT_DR
CD8MAIT_CD38DR
CD8MAIT_Ki67
CD8MAIT_PD1
ILC
DC
DC_HLADRMFI
cDC
cDCHLADRMFI
pDC
pDCHLADRMFI
[truncated: 16 more columns]
